# Supplementary material for: Bayesian Belief Network-based assessment of nutrient regulating ecosystem services in Northern Germany
Source: PLoS One. 2019 Apr 30;14(4):e0216053. doi: 10.1371/journal.pone.0216053 (PMC6490909; doi:10.1371/journal.pone.0216053)
Supplement: S1 Table — (CSV) [file pone.0216053.s001.csv]

Landscape_type	Soil_texture	Slope	Wind_erosion	Water_erosion	Erosion	Fieldcapacity	Nitrate_leaching_potential	Preliminary_NRP	Natural_nutrient_availability	Nutrient_Regulation_Potential	NR_Demand	Recl_NRP	NR_Budget
Geest	sand	medium	high	no	medium	low	high	P_1	medium	P_no	high	low	unsustainable
Huegelland	silt_clay	high	no	high	low	high	low	P_1	high	P_1	low	low	sustainable
Geest	sand	medium	medium	low	medium	low	high	P_5	low	P_4	medium	medium	sustainable
Huegelland	silt_clay	high	low	low	low	medium	medium	P_no	high	P_1	high	low	unsustainable
Geest	sand	low	medium	low	low	low	high	P_1	low	P_1	medium	low	unsustainable
Geest	silt_clay	low	low	low	low	medium	medium	P_no	high	P_no	medium	low	unsustainable
Huegelland	sand	high	medium	low	medium	high	low	P_1	high	P_1	low	low	sustainable
Geest	sand	low	high	low	medium	low	high	P_no	medium	P_no	high	low	unsustainable
Geest	sand	medium	no	no	low	high	high	P_1	medium	P_no	medium	low	unsustainable
Marsch	silt_clay	low	low	low	low	medium	medium	P_no	high	P_no	high	low	unsustainable
Geest	silt_clay	low	no	low	low	low	medium	P_1	high	P_1	medium	low	unsustainable
Geest	sand	low	low	low	low	low	high	P_1	medium	P_no	medium	low	unsustainable
Huegelland	sand	medium	low	low	low	low	high	P_5	low	P_4	low	high	sustainable
Geest	sand	low	medium	low	medium	low	high	P_1	medium	P_no	low	low	sustainable
Huegelland	silt_clay	low	low	low	low	high	low	P_no	high	P_1	low	low	sustainable
Geest	sand	medium	low	low	low	low	high	P_1	low	P_no	low	low	sustainable
Huegelland	silt_clay	high	low	low	low	high	medium	P_5	high	P_5	low	high	sustainable
Huegelland	silt_clay	medium	low	low	low	high	low	P_1	high	P_2	low	low	sustainable
Geest	sand	medium	high	low	low	low	high	P_1	medium	P_no	high	low	unsustainable
Huegelland	sand	high	no	high	medium	low	high	P_1	low	P_no	low	low	sustainable
Huegelland	silt_clay	high	low	low	low	high	medium	P_no	high	P_1	high	low	unsustainable
Huegelland	silt_clay	high	medium	low	low	high	low	P_1	high	P_2	low	medium	sustainable
Huegelland	silt_clay	high	no	medium	low	medium	medium	P_1	high	P_2	low	low	sustainable
Geest	silt_clay	high	low	low	low	high	low	P_1	high	P_1	low	low	sustainable
Huegelland	silt_clay	low	low	low	low	high	low	P_no	high	P_no	low	low	sustainable
Geest	sand	low	low	low	low	low	high	P_1	low	P_no	high	low	unsustainable
Geest	sand	medium	no	no	low	low	high	P_1	low	P_1	high	low	unsustainable
Geest	sand	low	high	low	medium	low	high	P_1	low	P_no	medium	low	unsustainable
Huegelland	silt_clay	high	no	high	medium	low	medium	P_1	high	P_1	low	low	sustainable
Geest	silt_clay	high	low	low	low	high	medium	P_1	high	P_1	high	low	unsustainable
Huegelland	sand	high	low	no	low	low	high	P_1	low	P_no	low	low	sustainable
Geest	sand	medium	low	low	low	medium	low	P_no	high	P_1	low	low	sustainable
Geest	silt_clay	high	low	low	low	high	low	P_1	high	P_2	low	medium	sustainable
Marsch	silt_clay	low	low	no	low	high	medium	P_1	high	P_1	low	low	sustainable
Huegelland	sand	medium	medium	medium	medium	high	low	P_1	high	P_1	low	low	sustainable
Huegelland	silt_clay	medium	no	high	medium	medium	low	P_1	high	P_1	low	low	sustainable
Huegelland	silt_clay	high	low	low	low	medium	medium	P_1	medium	P_2	low	low	sustainable
Huegelland	silt_clay	high	low	medium	low	medium	medium	P_1	high	P_1	low	low	sustainable
Huegelland	sand	high	low	low	low	high	low	P_1	high	P_1	low	low	sustainable
Marsch	silt_clay	medium	low	low	low	high	low	P_no	high	P_1	high	low	unsustainable
Geest	sand	low	high	low	medium	low	high	P_1	high	P_no	high	low	unsustainable
Huegelland	silt_clay	high	no	low	low	high	low	P_5	high	P_5	low	high	sustainable
Huegelland	silt_clay	high	no	high	medium	low	high	P_1	medium	P_1	low	low	sustainable
Geest	sand	low	medium	low	medium	low	high	P_1	low	P_no	medium	low	unsustainable
Geest	sand	medium	high	low	medium	medium	medium	P_1	low	P_1	high	low	unsustainable
Huegelland	silt_clay	high	low	low	low	high	low	P_5	medium	P_5	high	high	sustainable
Huegelland	sand	high	medium	low	low	high	low	P_1	low	P_1	low	low	sustainable
Huegelland	silt_clay	high	low	medium	medium	low	high	P_1	high	P_no	low	low	sustainable
Huegelland	sand	high	high	high	high	low	medium	P_1	medium	P_no	low	low	sustainable
Marsch	silt_clay	low	low	low	low	high	low	P_2	high	P_2	low	low	sustainable
Huegelland	silt_clay	high	no	low	low	high	low	P_1	high	P_1	high	low	unsustainable
Marsch	silt_clay	low	low	low	low	medium	medium	P_1	high	P_2	low	medium	sustainable
Marsch	silt_clay	low	no	low	low	high	low	P_1	high	P_2	low	medium	sustainable
Huegelland	silt_clay	medium	no	high	medium	low	high	P_1	high	P_no	low	low	sustainable
Huegelland	silt_clay	high	low	high	low	medium	high	P_1	high	P_no	medium	low	unsustainable
Geest	sand	medium	high	low	high	low	high	P_1	low	P_no	medium	low	unsustainable
Geest	sand	low	no	low	low	low	high	P_1	low	P_no	low	low	sustainable
Geest	sand	high	low	low	low	low	high	P_1	low	P_1	high	low	unsustainable
Geest	sand	medium	high	low	medium	low	high	P_1	low	P_no	high	low	unsustainable
Huegelland	other	high	no	medium	medium	medium	low	P_no	medium	P_1	low	low	sustainable
Huegelland	silt_clay	medium	low	low	low	high	low	P_1	high	P_1	low	low	sustainable
Huegelland	silt_clay	medium	no	medium	medium	high	low	P_1	high	P_1	low	low	sustainable
Geest	silt_clay	low	no	low	low	high	low	P_1	high	P_1	low	low	sustainable
Geest	peat	low	high	no	medium	high	low	P_1	low	P_1	high	low	unsustainable
Geest	sand	medium	low	low	low	high	low	P_5	medium	P_5	medium	high	sustainable
Geest	peat	low	high	no	medium	high	low	P_1	medium	P_1	medium	low	unsustainable
Huegelland	silt_clay	high	medium	high	medium	high	low	P_1	high	P_2	low	low	sustainable
Geest	sand	low	medium	low	low	low	high	P_no	low	P_no	medium	low	unsustainable
Geest	peat	high	no	low	low	high	low	P_1	medium	P_2	high	medium	unsustainable
Geest	sand	low	no	low	low	low	high	P_1	low	P_1	low	low	sustainable
Geest	sand	high	low	low	low	low	high	P_1	low	P_no	medium	low	unsustainable
Huegelland	sand	high	medium	low	low	high	low	P_1	high	P_1	low	low	sustainable
Geest	sand	low	no	low	low	low	high	P_1	medium	P_no	low	low	sustainable
Marsch	silt_clay	low	low	low	low	high	low	P_1	high	P_2	high	medium	unsustainable
Huegelland	silt_clay	high	low	medium	low	high	low	P_1	low	P_1	high	low	unsustainable
Huegelland	silt_clay	low	low	low	low	high	low	P_1	high	P_2	low	medium	sustainable
Marsch	silt_clay	low	low	low	low	low	high	P_1	medium	P_no	medium	low	unsustainable
Huegelland	silt_clay	low	no	low	low	low	high	P_3	low	P_3	low	medium	sustainable
Huegelland	peat	high	low	no	low	low	high	P_1	medium	P_no	medium	low	unsustainable
Huegelland	sand	high	low	low	low	medium	medium	P_5	medium	P_5	medium	high	sustainable
Geest	peat	low	high	low	medium	low	high	P_1	medium	P_no	low	low	sustainable
Huegelland	silt_clay	high	low	high	low	high	low	P_1	high	P_1	medium	low	unsustainable
Geest	sand	high	high	low	low	low	high	P_no	medium	P_no	low	low	sustainable
Geest	sand	high	no	medium	low	low	high	P_1	low	P_no	low	low	sustainable
Huegelland	silt_clay	medium	low	low	low	high	low	P_1	medium	P_2	medium	low	unsustainable
Huegelland	sand	high	no	low	low	low	high	P_1	low	P_no	medium	low	unsustainable
Huegelland	sand	high	no	low	low	low	high	P_1	medium	P_no	low	low	sustainable
Geest	sand	high	high	low	low	low	high	P_5	high	P_4	medium	high	sustainable
Geest	peat	medium	high	low	low	high	low	P_1	medium	P_1	medium	low	unsustainable
Geest	peat	high	high	low	medium	high	low	P_no	medium	P_no	low	low	sustainable
Huegelland	silt_clay	high	low	medium	low	low	high	P_1	high	P_2	low	medium	sustainable
Geest	sand	medium	no	low	low	low	high	P_1	medium	P_2	low	low	sustainable
Geest	silt_clay	medium	no	low	low	low	high	P_1	medium	P_1	medium	low	unsustainable
Huegelland	silt_clay	low	no	low	low	medium	medium	P_1	high	P_no	medium	low	unsustainable
Huegelland	silt_clay	low	low	low	low	high	low	P_1	high	P_2	low	medium	sustainable
Huegelland	silt_clay	high	low	low	low	high	medium	P_1	high	P_1	low	low	sustainable
Geest	sand	medium	medium	low	low	low	high	P_5	medium	P_5	medium	high	sustainable
Huegelland	silt_clay	medium	no	low	low	high	low	P_1	high	P_1	low	low	sustainable
Marsch	silt_clay	low	no	low	low	medium	medium	P_1	medium	P_1	high	low	unsustainable
Geest	sand	medium	no	low	low	low	high	P_1	medium	P_2	medium	medium	sustainable
Marsch	silt_clay	low	no	low	low	high	low	P_1	high	P_2	low	low	sustainable
Geest	sand	medium	high	low	high	low	high	P_1	medium	P_no	high	low	unsustainable
Huegelland	silt_clay	low	low	low	low	medium	medium	P_1	medium	P_1	low	low	sustainable
Huegelland	silt_clay	low	low	low	low	high	low	P_1	high	P_2	low	low	sustainable
Marsch	silt_clay	low	low	low	low	high	medium	P_1	low	P_1	low	low	sustainable
Huegelland	peat	high	high	medium	high	high	low	P_3	medium	P_3	low	medium	sustainable
Huegelland	silt_clay	high	no	medium	low	medium	medium	P_1	medium	P_1	low	low	sustainable
Geest	sand	low	high	low	medium	low	high	P_no	medium	P_no	high	low	unsustainable
Geest	sand	medium	high	low	medium	low	medium	P_1	low	P_no	high	low	unsustainable
Geest	sand	medium	low	low	low	low	high	P_2	low	P_1	low	low	sustainable
Huegelland	peat	medium	high	low	medium	high	high	P_1	medium	P_no	medium	low	unsustainable
Geest	silt_clay	low	no	low	low	low	high	P_1	medium	P_no	low	low	sustainable
Geest	sand	low	low	low	low	high	low	P_1	medium	P_2	low	medium	sustainable
Huegelland	peat	high	low	low	low	high	low	P_5	high	P_5	low	high	sustainable
Huegelland	silt_clay	medium	low	high	high	medium	medium	P_3	high	P_2	low	medium	sustainable
Geest	sand	low	low	low	low	low	high	P_no	medium	P_no	low	low	sustainable
Huegelland	silt_clay	high	high	low	medium	low	high	P_1	high	P_1	low	low	sustainable
Marsch	silt_clay	low	low	low	low	high	low	P_1	low	P_no	medium	low	unsustainable
Geest	silt_clay	medium	no	low	low	high	low	P_1	medium	P_1	medium	low	unsustainable
Geest	silt_clay	medium	low	low	low	high	low	P_1	high	P_2	high	low	unsustainable
Geest	silt_clay	low	low	low	low	medium	medium	P_1	high	P_1	low	low	sustainable
Geest	sand	medium	medium	low	medium	high	medium	P_5	high	P_5	high	high	sustainable
Geest	peat	high	high	high	high	high	low	P_1	low	P_no	high	low	unsustainable
Geest	sand	medium	medium	low	medium	low	high	P_1	low	P_no	high	low	unsustainable
Geest	silt_clay	medium	low	medium	medium	high	low	P_no	low	P_no	medium	low	unsustainable
Huegelland	silt_clay	medium	low	low	low	high	low	P_1	high	P_2	low	low	sustainable
Geest	sand	medium	low	low	low	low	high	P_1	medium	P_1	medium	low	unsustainable
Marsch	silt_clay	low	no	low	low	medium	low	P_1	high	P_1	medium	low	unsustainable
Huegelland	silt_clay	medium	no	low	low	high	low	P_1	high	P_1	medium	low	unsustainable
Geest	sand	medium	medium	low	medium	medium	medium	P_1	high	P_1	medium	low	unsustainable
Geest	sand	medium	low	low	low	low	high	P_1	medium	P_no	high	low	unsustainable
Huegelland	silt_clay	high	low	high	low	low	high	P_1	high	P_1	low	low	sustainable
Huegelland	peat	medium	high	low	medium	high	low	P_3	medium	P_3	low	medium	sustainable
Geest	sand	medium	low	low	low	low	high	P_1	low	P_no	medium	low	unsustainable
Huegelland	silt_clay	high	low	low	low	medium	low	P_no	high	P_no	low	low	sustainable
Huegelland	silt_clay	medium	low	low	low	medium	medium	P_1	high	P_1	low	low	sustainable
Huegelland	silt_clay	medium	no	low	low	high	low	P_1	high	P_1	medium	low	unsustainable
Geest	sand	high	medium	low	medium	medium	medium	P_1	medium	P_1	medium	low	unsustainable
Huegelland	silt_clay	medium	no	low	low	medium	medium	P_1	high	P_1	low	low	sustainable
Huegelland	sand	medium	medium	low	medium	low	high	P_1	low	P_no	low	low	sustainable
Huegelland	silt_clay	medium	low	medium	low	high	low	P_3	low	P_3	low	medium	sustainable
Geest	silt_clay	medium	no	medium	low	high	low	P_1	high	P_2	low	medium	sustainable
Geest	sand	high	low	high	high	low	high	P_no	low	P_no	medium	low	unsustainable
Marsch	peat	low	high	no	low	high	low	P_1	medium	P_1	low	low	sustainable
Geest	peat	medium	no	low	low	high	low	P_5	medium	P_5	medium	high	sustainable
Huegelland	silt_clay	low	high	low	medium	high	low	P_1	high	P_2	medium	medium	sustainable
Huegelland	peat	high	low	medium	medium	medium	medium	P_1	medium	P_1	low	low	sustainable
Geest	sand	medium	high	no	medium	low	high	P_no	medium	P_no	high	low	unsustainable
Huegelland	sand	medium	high	low	medium	low	high	P_1	medium	P_no	low	low	sustainable
Huegelland	silt_clay	medium	low	low	low	high	low	P_1	medium	P_1	low	low	sustainable
Geest	sand	low	no	low	low	low	high	P_no	low	P_no	high	low	unsustainable
Marsch	silt_clay	low	medium	low	low	medium	medium	P_1	medium	P_1	low	low	sustainable
Geest	sand	high	high	high	high	low	high	P_1	low	P_no	medium	low	unsustainable
Geest	sand	high	low	high	low	low	high	P_no	low	P_no	low	low	sustainable
Huegelland	silt_clay	high	no	low	low	medium	medium	P_1	medium	P_1	high	low	unsustainable
Huegelland	sand	high	low	medium	medium	low	high	P_no	low	P_no	low	low	sustainable
Geest	sand	high	low	low	low	low	high	P_no	low	P_1	high	low	unsustainable
Huegelland	silt_clay	high	low	medium	medium	high	low	P_no	high	P_no	medium	low	unsustainable
Huegelland	sand	medium	high	high	high	high	low	P_1	medium	P_1	medium	low	unsustainable
Geest	sand	high	no	low	low	low	high	P_5	low	P_4	high	high	sustainable
Geest	peat	low	low	low	low	high	low	P_1	medium	P_1	high	low	unsustainable
Marsch	sand	low	low	no	low	low	high	P_1	medium	P_2	medium	low	unsustainable
Huegelland	silt_clay	medium	low	low	low	high	low	P_1	high	P_2	low	medium	sustainable
Marsch	peat	low	high	no	low	high	low	P_1	medium	P_2	low	medium	sustainable
Geest	peat	medium	medium	no	low	high	low	P_1	high	P_1	medium	low	unsustainable
Geest	sand	high	low	medium	medium	medium	high	P_4	low	P_2	medium	low	unsustainable
Huegelland	silt_clay	high	no	high	low	low	high	P_1	high	P_1	low	low	sustainable
Geest	sand	high	low	low	low	low	high	P_1	low	P_no	high	low	unsustainable
Geest	sand	medium	low	low	low	low	high	P_no	medium	P_no	low	low	sustainable
Marsch	silt_clay	low	low	low	low	medium	low	P_1	high	P_1	high	low	unsustainable
Geest	sand	medium	no	low	low	low	high	P_1	medium	P_no	low	low	sustainable
Huegelland	silt_clay	high	no	medium	medium	low	high	P_1	high	P_no	low	low	sustainable
Geest	sand	medium	medium	medium	medium	low	high	P_5	low	P_4	low	medium	sustainable
Geest	sand	low	high	low	medium	high	low	P_1	low	P_2	low	low	sustainable
Marsch	silt_clay	low	medium	low	medium	high	low	P_1	high	P_1	high	low	unsustainable
Geest	sand	high	low	low	low	medium	medium	P_1	low	P_1	low	low	sustainable
Geest	silt_clay	low	low	low	low	high	low	P_1	high	P_1	medium	low	unsustainable
Huegelland	silt_clay	low	low	low	low	medium	medium	P_5	high	P_5	high	high	sustainable
Geest	sand	medium	high	medium	high	low	high	P_1	medium	P_no	medium	low	unsustainable
Geest	sand	medium	high	low	medium	low	high	P_1	high	P_no	high	low	unsustainable
Huegelland	silt_clay	high	no	medium	medium	medium	low	P_1	high	P_1	low	low	sustainable
Geest	sand	low	high	low	low	high	low	P_2	low	P_3	high	medium	unsustainable
Huegelland	silt_clay	high	low	medium	medium	medium	medium	P_1	low	P_1	low	low	sustainable
Huegelland	silt_clay	low	no	low	low	low	high	P_1	high	P_1	medium	low	unsustainable
Huegelland	silt_clay	medium	no	low	low	high	medium	P_3	high	P_3	low	medium	sustainable
Geest	sand	medium	no	medium	medium	low	high	P_1	high	P_no	high	low	unsustainable
Huegelland	silt_clay	high	low	low	low	high	low	P_1	medium	P_1	low	low	sustainable
Geest	sand	low	low	low	low	low	high	P_4	medium	P_3	medium	medium	sustainable
Huegelland	silt_clay	medium	no	low	low	medium	medium	P_4	high	P_5	low	high	sustainable
Marsch	silt_clay	low	no	low	low	low	high	P_1	high	P_no	low	low	sustainable
Huegelland	silt_clay	medium	no	low	low	high	low	P_5	high	P_5	low	high	sustainable
Geest	sand	low	high	low	medium	low	high	P_1	low	P_1	high	low	unsustainable
Marsch	silt_clay	low	no	low	low	medium	medium	P_1	high	P_1	medium	low	unsustainable
Huegelland	silt_clay	high	low	low	low	medium	medium	P_1	high	P_no	medium	low	unsustainable
Marsch	silt_clay	low	low	low	low	medium	medium	P_1	high	P_1	high	low	unsustainable
Geest	peat	high	low	low	low	high	low	P_1	medium	P_1	high	low	unsustainable
Geest	sand	low	high	low	medium	low	high	P_1	high	P_no	high	low	unsustainable
Geest	sand	high	medium	medium	medium	low	high	P_5	low	P_4	high	high	sustainable
Marsch	silt_clay	low	low	low	low	low	high	P_1	high	P_1	medium	low	unsustainable
Marsch	silt_clay	low	medium	low	medium	medium	medium	P_1	low	P_1	low	low	sustainable
Huegelland	silt_clay	medium	low	high	medium	high	low	P_5	low	P_5	low	high	sustainable
Geest	silt_clay	medium	low	medium	low	medium	medium	P_1	medium	P_2	high	low	unsustainable
Geest	sand	low	medium	low	medium	low	high	P_1	low	P_no	high	low	unsustainable
Huegelland	sand	high	medium	low	low	low	high	P_1	low	P_1	low	low	sustainable
Geest	silt_clay	medium	low	medium	medium	medium	low	P_1	medium	P_1	medium	low	unsustainable
Geest	silt_clay	medium	low	low	low	high	low	P_no	low	P_1	medium	low	unsustainable
Geest	silt_clay	medium	no	low	low	low	high	P_1	high	P_no	medium	low	unsustainable
Geest	silt_clay	low	low	low	low	high	low	P_1	high	P_1	high	low	unsustainable
Geest	sand	low	low	low	low	medium	low	P_1	medium	P_2	medium	low	unsustainable
Huegelland	silt_clay	medium	low	low	low	medium	low	P_1	high	P_1	low	low	sustainable
Geest	sand	high	low	low	low	low	high	P_1	medium	P_no	medium	low	unsustainable
Huegelland	silt_clay	high	no	low	low	medium	low	P_1	high	P_1	low	low	sustainable
Geest	peat	medium	low	high	low	high	low	P_1	high	P_1	high	low	unsustainable
Geest	silt_clay	high	no	high	medium	medium	medium	P_1	high	P_2	low	low	sustainable
Geest	sand	low	low	low	low	medium	medium	P_1	low	P_1	high	low	unsustainable
Huegelland	sand	high	low	low	low	low	high	P_1	medium	P_1	high	low	unsustainable
Huegelland	silt_clay	high	no	medium	low	high	low	P_no	medium	P_no	low	low	sustainable
Huegelland	silt_clay	medium	low	low	low	high	medium	P_no	high	P_1	low	low	sustainable
Marsch	silt_clay	low	low	low	low	medium	low	P_1	medium	P_1	high	low	unsustainable
Huegelland	silt_clay	medium	no	medium	medium	medium	low	P_1	high	P_1	medium	low	unsustainable
Marsch	silt_clay	low	low	low	low	high	low	P_1	medium	P_1	medium	low	unsustainable
Marsch	silt_clay	low	low	low	low	high	low	P_1	high	P_1	high	low	unsustainable
Huegelland	sand	high	low	low	low	medium	medium	P_1	low	P_1	low	low	sustainable
Geest	sand	medium	low	low	low	low	high	P_1	low	P_1	high	low	unsustainable
Geest	sand	medium	high	low	low	low	medium	P_1	low	P_1	medium	low	unsustainable
Huegelland	silt_clay	medium	no	low	low	low	high	P_5	medium	P_4	medium	high	sustainable
Huegelland	silt_clay	high	low	low	low	high	low	P_1	low	P_1	low	low	sustainable
Geest	silt_clay	medium	low	medium	medium	medium	medium	P_5	high	P_5	medium	high	sustainable
Huegelland	silt_clay	medium	low	medium	low	high	medium	P_1	low	P_no	medium	low	unsustainable
Geest	sand	medium	medium	low	medium	high	low	P_1	medium	P_1	low	low	sustainable
Geest	silt_clay	high	low	low	low	medium	medium	P_1	medium	P_1	high	low	unsustainable
Geest	sand	high	high	medium	high	low	high	P_1	medium	P_no	low	low	sustainable
Huegelland	silt_clay	high	low	low	low	high	low	P_1	high	P_1	low	low	sustainable
Geest	sand	high	no	low	low	low	high	P_1	low	P_no	low	low	sustainable
Huegelland	silt_clay	medium	low	medium	low	medium	medium	P_5	high	P_5	low	high	sustainable
Huegelland	sand	high	low	high	medium	low	high	P_1	medium	P_no	low	low	sustainable
Geest	silt_clay	low	low	low	low	high	low	P_1	low	P_2	medium	low	unsustainable
Geest	peat	medium	low	low	low	low	high	P_5	medium	P_3	medium	medium	sustainable
Huegelland	peat	high	medium	low	low	high	low	P_5	high	P_5	low	high	sustainable
Huegelland	silt_clay	medium	low	low	low	low	high	P_1	medium	P_no	low	low	sustainable
Geest	sand	high	low	low	low	low	medium	P_1	high	P_no	low	low	sustainable
Geest	sand	low	high	low	low	low	high	P_1	low	P_no	medium	low	unsustainable
Geest	sand	medium	high	low	medium	low	high	P_1	low	P_no	high	low	unsustainable
Huegelland	silt_clay	medium	low	low	low	medium	low	P_1	high	P_1	low	low	sustainable
Geest	sand	high	low	low	low	high	high	P_1	low	P_no	high	low	unsustainable
Marsch	sand	low	low	low	low	low	high	P_1	low	P_no	low	low	sustainable
Geest	silt_clay	low	low	low	low	high	low	P_1	high	P_2	low	medium	sustainable
Marsch	silt_clay	low	low	low	low	high	low	P_1	high	P_2	low	low	sustainable
Geest	sand	medium	high	low	high	low	high	P_no	medium	P_no	medium	low	unsustainable
Huegelland	silt_clay	medium	low	low	low	high	low	P_1	medium	P_1	medium	low	unsustainable
Huegelland	peat	high	no	high	medium	low	high	P_5	medium	P_4	low	high	sustainable
Marsch	silt_clay	low	low	low	low	low	high	P_1	low	P_no	low	low	sustainable
Huegelland	silt_clay	medium	low	low	low	medium	low	P_1	high	P_1	high	low	unsustainable
Huegelland	silt_clay	high	low	medium	low	high	low	P_no	high	P_1	low	low	sustainable
Huegelland	silt_clay	high	low	high	medium	high	low	P_1	high	P_no	low	low	sustainable
Geest	sand	high	no	low	low	low	high	P_1	low	P_no	high	low	unsustainable
Huegelland	silt_clay	medium	no	low	low	high	low	P_1	high	P_2	low	medium	sustainable
Geest	silt_clay	high	medium	low	medium	medium	medium	P_1	low	P_1	low	low	sustainable
Marsch	silt_clay	low	low	low	low	high	low	P_5	high	P_5	medium	high	sustainable
Huegelland	silt_clay	medium	no	low	low	medium	medium	P_1	medium	P_2	low	medium	sustainable
Huegelland	silt_clay	low	no	low	low	medium	high	P_5	low	P_4	low	high	sustainable
Geest	sand	low	no	low	low	low	high	P_1	low	P_1	high	low	unsustainable
Huegelland	sand	high	medium	low	low	low	high	P_3	medium	P_2	low	low	sustainable
Geest	sand	high	medium	medium	medium	low	high	P_1	medium	P_no	high	low	unsustainable
Geest	sand	low	medium	low	medium	low	high	P_1	medium	P_no	medium	low	unsustainable
Huegelland	sand	high	low	low	low	medium	medium	P_1	low	P_1	medium	low	unsustainable
Geest	sand	high	low	low	low	low	high	P_no	medium	P_no	high	low	unsustainable
Huegelland	silt_clay	medium	low	high	high	high	low	P_1	low	P_no	low	low	sustainable
Geest	sand	high	low	high	medium	low	high	P_1	low	P_no	low	low	sustainable
Geest	sand	low	high	low	medium	low	high	P_5	medium	P_4	low	high	sustainable
Geest	sand	medium	low	low	low	medium	low	P_1	medium	P_1	high	low	unsustainable
Marsch	silt_clay	low	low	low	low	high	low	P_1	low	P_1	medium	low	unsustainable
Geest	silt_clay	low	low	low	low	high	low	P_1	high	P_2	high	medium	unsustainable
Huegelland	silt_clay	low	low	low	low	medium	medium	P_3	high	P_4	low	high	sustainable
Huegelland	peat	high	medium	low	low	high	low	P_1	medium	P_2	low	low	sustainable
Huegelland	silt_clay	medium	low	medium	low	high	low	P_1	high	P_2	low	medium	sustainable
Huegelland	silt_clay	medium	no	medium	low	low	high	P_1	low	P_1	low	low	sustainable
Huegelland	silt_clay	high	medium	low	low	high	low	P_1	high	P_2	low	medium	sustainable
Huegelland	silt_clay	high	no	high	medium	high	low	P_1	medium	P_1	low	low	sustainable
Geest	sand	medium	medium	low	medium	low	high	P_2	medium	P_1	low	low	sustainable
Geest	sand	low	medium	low	medium	low	high	P_1	medium	P_no	medium	low	unsustainable
Huegelland	silt_clay	low	low	low	low	high	low	P_1	high	P_1	low	low	sustainable
Huegelland	sand	high	no	high	medium	high	medium	P_1	medium	P_no	high	low	unsustainable
Huegelland	silt_clay	high	no	medium	medium	high	low	P_1	high	P_1	low	low	sustainable
Geest	silt_clay	low	low	low	low	high	low	P_no	high	P_no	low	low	sustainable
Huegelland	silt_clay	high	medium	low	low	high	low	P_1	high	P_2	low	low	sustainable
Geest	silt_clay	medium	no	low	low	high	low	P_1	high	P_2	high	medium	unsustainable
Huegelland	silt_clay	high	no	medium	medium	medium	low	P_1	high	P_1	medium	low	unsustainable
Huegelland	silt_clay	medium	low	low	low	low	medium	P_1	high	P_1	low	low	sustainable
Geest	silt_clay	high	no	high	medium	medium	medium	P_1	high	P_1	medium	low	unsustainable
Huegelland	silt_clay	medium	low	low	low	medium	high	P_1	high	P_1	high	low	unsustainable
Huegelland	sand	high	low	low	low	low	high	P_5	low	P_5	medium	high	sustainable
Huegelland	silt_clay	high	low	medium	medium	high	low	P_1	high	P_1	medium	low	unsustainable
Huegelland	sand	low	medium	low	medium	low	high	P_no	high	P_no	low	low	sustainable
Geest	sand	medium	low	low	low	medium	medium	P_4	medium	P_4	medium	high	sustainable
Marsch	silt_clay	low	low	low	low	low	high	P_1	high	P_no	medium	low	unsustainable
Geest	silt_clay	high	no	high	medium	medium	low	P_1	high	P_1	medium	low	unsustainable
Marsch	silt_clay	medium	no	low	low	low	high	P_1	high	P_no	low	low	sustainable
Geest	sand	high	low	high	low	low	high	P_1	high	P_no	low	low	sustainable
Geest	silt_clay	medium	low	low	low	low	high	P_1	high	P_no	high	low	unsustainable
Geest	sand	low	high	low	medium	low	high	P_1	low	P_no	high	low	unsustainable
Huegelland	sand	medium	low	low	low	high	low	P_1	low	P_2	low	medium	sustainable
Geest	sand	low	low	medium	medium	low	high	P_1	high	P_no	low	low	sustainable
Huegelland	silt_clay	high	low	low	low	medium	medium	P_no	medium	P_no	medium	low	unsustainable
Marsch	silt_clay	low	low	low	low	high	low	P_1	medium	P_1	medium	low	unsustainable
Huegelland	other	high	low	low	low	high	high	P_3	medium	P_2	low	low	sustainable
Marsch	silt_clay	low	low	low	low	high	low	P_2	high	P_3	medium	medium	sustainable
Geest	sand	high	low	low	low	low	high	P_1	low	P_no	medium	low	unsustainable
Huegelland	silt_clay	medium	medium	low	low	low	high	P_1	high	P_no	low	low	sustainable
Huegelland	peat	high	low	medium	low	low	high	P_1	high	P_no	low	low	sustainable
Huegelland	silt_clay	medium	low	low	low	high	low	P_5	high	P_5	medium	high	sustainable
Geest	peat	high	no	low	low	high	low	P_1	low	P_no	low	low	sustainable
Geest	silt_clay	low	low	low	low	medium	medium	P_1	low	P_no	high	low	unsustainable
Marsch	silt_clay	low	low	medium	low	high	low	P_1	high	P_2	high	medium	unsustainable
Huegelland	sand	low	high	high	high	low	high	P_1	low	P_no	medium	low	unsustainable
Huegelland	silt_clay	medium	low	low	low	high	low	P_1	high	P_2	low	medium	sustainable
Huegelland	silt_clay	medium	no	low	low	medium	high	P_1	high	P_1	high	low	unsustainable
Geest	silt_clay	low	no	low	low	medium	medium	P_5	low	P_4	low	high	sustainable
Geest	silt_clay	low	low	low	low	high	low	P_1	high	P_2	high	low	unsustainable
Geest	sand	low	high	low	medium	medium	medium	P_1	low	P_no	high	low	unsustainable
Marsch	silt_clay	low	low	low	low	low	high	P_1	high	P_1	medium	low	unsustainable
Geest	sand	high	low	medium	medium	low	high	P_1	low	P_no	high	low	unsustainable
Huegelland	silt_clay	medium	no	low	low	high	low	P_1	high	P_1	low	low	sustainable
Huegelland	silt_clay	high	low	low	low	low	high	P_1	high	P_no	medium	low	unsustainable
Geest	sand	medium	high	no	medium	high	medium	P_5	medium	P_5	low	high	sustainable
Huegelland	silt_clay	high	no	medium	medium	high	low	P_1	high	P_1	high	low	unsustainable
Marsch	silt_clay	low	low	low	low	medium	high	P_1	high	P_no	medium	low	unsustainable
Huegelland	sand	high	low	low	low	low	high	P_1	medium	P_1	low	low	sustainable
Geest	peat	medium	medium	low	medium	high	low	P_1	medium	P_1	low	low	sustainable
Huegelland	sand	high	low	low	low	low	high	P_1	low	P_no	low	low	sustainable
Huegelland	sand	medium	no	low	low	low	high	P_1	medium	P_no	low	low	sustainable
Marsch	silt_clay	low	low	low	low	high	low	P_1	high	P_2	low	low	sustainable
Huegelland	sand	high	low	low	low	medium	medium	P_3	medium	P_3	low	medium	sustainable
Marsch	silt_clay	low	low	low	low	high	low	P_1	low	P_2	low	medium	sustainable
Huegelland	silt_clay	medium	low	medium	medium	high	low	P_1	medium	P_1	low	low	sustainable
Geest	silt_clay	medium	high	low	medium	high	low	P_1	high	P_1	high	low	unsustainable
Huegelland	silt_clay	medium	no	high	medium	high	low	P_1	high	P_1	low	low	sustainable
Geest	silt_clay	low	low	low	low	high	medium	P_1	high	P_1	medium	low	unsustainable
Geest	sand	low	no	medium	medium	low	high	P_1	medium	P_1	medium	low	unsustainable
Huegelland	sand	high	low	low	low	low	high	P_1	medium	P_1	low	low	sustainable
Marsch	sand	low	low	low	low	low	high	P_1	medium	P_no	medium	low	unsustainable
Huegelland	silt_clay	medium	low	low	low	high	low	P_1	high	P_2	low	medium	sustainable
Huegelland	sand	high	low	low	low	low	high	P_1	low	P_no	low	low	sustainable
Huegelland	silt_clay	high	low	high	medium	high	low	P_3	high	P_4	low	high	sustainable
Geest	peat	medium	no	low	low	high	low	P_1	medium	P_1	high	low	unsustainable
Geest	sand	medium	high	low	high	low	high	P_5	medium	P_4	high	high	sustainable
Marsch	silt_clay	low	high	low	low	medium	low	P_1	low	P_1	low	low	sustainable
Geest	sand	medium	high	low	medium	low	high	P_1	low	P_no	low	low	sustainable
Geest	sand	medium	medium	low	low	low	high	P_5	medium	P_5	low	high	sustainable
Marsch	silt_clay	low	low	low	low	medium	medium	P_1	high	P_1	high	low	unsustainable
Huegelland	silt_clay	low	no	low	low	high	low	P_1	high	P_2	medium	medium	sustainable
Geest	sand	low	medium	low	medium	low	high	P_1	low	P_no	high	low	unsustainable
Marsch	silt_clay	low	low	low	low	high	low	P_1	high	P_1	low	low	sustainable
Huegelland	silt_clay	high	low	low	low	high	low	P_1	medium	P_2	low	medium	sustainable
Marsch	peat	low	high	no	medium	low	high	P_1	high	P_no	low	low	sustainable
Huegelland	silt_clay	medium	high	low	medium	high	low	P_1	high	P_1	low	low	sustainable
Huegelland	silt_clay	high	low	medium	low	high	low	P_1	high	P_1	low	low	sustainable
Geest	sand	high	no	low	low	low	high	P_1	low	P_no	medium	low	unsustainable
Marsch	silt_clay	low	low	low	low	low	high	P_1	high	P_no	medium	low	unsustainable
Marsch	silt_clay	low	medium	low	low	high	low	P_1	high	P_2	medium	low	unsustainable
Huegelland	silt_clay	low	low	low	low	high	low	P_1	high	P_1	medium	low	unsustainable
Geest	sand	medium	high	low	medium	low	high	P_1	low	P_1	high	low	unsustainable
Geest	sand	medium	medium	low	medium	low	high	P_1	low	P_1	medium	low	unsustainable
Geest	silt_clay	high	medium	low	low	low	high	P_1	high	P_no	high	low	unsustainable
Huegelland	silt_clay	medium	low	low	low	low	high	P_1	high	P_2	low	medium	sustainable
Marsch	silt_clay	low	low	low	low	high	low	P_1	high	P_2	high	medium	unsustainable
Geest	other	high	medium	medium	medium	high	low	P_1	high	P_1	high	low	unsustainable
Geest	sand	high	low	low	low	low	high	P_no	medium	P_no	medium	low	unsustainable
Huegelland	silt_clay	high	no	low	low	medium	low	P_1	high	P_1	low	low	sustainable
Geest	sand	low	high	low	low	low	high	P_1	medium	P_no	medium	low	unsustainable
Geest	sand	low	medium	high	medium	low	high	P_1	medium	P_no	low	low	sustainable
Geest	sand	low	medium	low	low	low	high	P_5	medium	P_5	high	high	sustainable
Marsch	silt_clay	low	low	low	low	high	low	P_1	high	P_1	medium	low	unsustainable
Geest	sand	high	no	low	low	low	high	P_1	low	P_no	medium	low	unsustainable
Geest	sand	medium	high	low	medium	low	high	P_1	low	P_no	low	low	sustainable
Huegelland	silt_clay	high	no	low	low	medium	medium	P_1	high	P_1	medium	low	unsustainable
Geest	sand	high	medium	low	low	low	high	P_1	low	P_1	high	low	unsustainable
Geest	sand	high	low	low	low	high	low	P_1	medium	P_2	high	medium	unsustainable
Geest	sand	high	low	low	low	medium	medium	P_1	low	P_2	medium	low	unsustainable
Marsch	silt_clay	low	low	low	low	high	low	P_no	high	P_1	low	low	sustainable
Huegelland	silt_clay	low	low	low	low	low	high	P_1	high	P_1	low	low	sustainable
Marsch	silt_clay	low	no	low	low	medium	medium	P_2	high	P_3	low	medium	sustainable
Huegelland	silt_clay	medium	low	low	low	medium	medium	P_1	high	P_2	low	low	sustainable
Geest	peat	high	no	high	low	high	low	P_1	low	P_2	medium	medium	sustainable
Geest	sand	low	high	low	low	high	medium	P_1	low	P_1	medium	low	unsustainable
Huegelland	peat	medium	low	low	low	high	low	P_1	medium	P_1	low	low	sustainable
Huegelland	silt_clay	high	no	low	low	low	high	P_no	high	P_no	low	low	sustainable
Huegelland	silt_clay	medium	no	low	low	high	low	P_1	high	P_2	low	low	sustainable
Huegelland	peat	low	low	no	low	low	high	P_1	medium	P_no	high	low	unsustainable
Geest	peat	low	high	low	high	high	low	P_1	medium	P_1	high	low	unsustainable
Marsch	silt_clay	low	low	low	low	high	low	P_1	low	P_2	medium	low	unsustainable
Geest	silt_clay	low	low	low	low	medium	medium	P_1	high	P_1	low	low	sustainable
Geest	peat	medium	high	low	medium	low	high	P_1	high	P_no	medium	low	unsustainable
Geest	sand	low	high	low	low	low	high	P_no	low	P_no	low	low	sustainable
Geest	sand	high	medium	medium	medium	medium	medium	P_1	low	P_1	high	low	unsustainable
Huegelland	silt_clay	medium	low	low	low	medium	low	P_1	high	P_2	low	medium	sustainable
Huegelland	silt_clay	low	low	low	low	medium	low	P_5	high	P_5	low	high	sustainable
Geest	sand	low	high	low	medium	low	high	P_1	high	P_no	low	low	sustainable
Geest	sand	low	high	low	medium	low	high	P_1	low	P_1	medium	low	unsustainable
Geest	sand	medium	low	low	low	low	high	P_1	medium	P_no	high	low	unsustainable
Geest	silt_clay	high	low	low	low	high	low	P_1	high	P_2	high	medium	unsustainable
Geest	sand	medium	high	low	medium	low	high	P_1	medium	P_1	low	low	sustainable
Huegelland	silt_clay	high	no	low	low	medium	medium	P_1	high	P_1	low	low	sustainable
Geest	peat	medium	high	low	medium	low	high	P_1	medium	P_1	medium	low	unsustainable
Geest	sand	medium	medium	low	medium	low	high	P_1	medium	P_no	high	low	unsustainable
Huegelland	silt_clay	high	low	medium	low	medium	high	P_1	high	P_no	low	low	sustainable
Huegelland	silt_clay	high	high	medium	high	high	low	P_1	low	P_no	high	low	unsustainable
Huegelland	silt_clay	high	low	medium	low	low	high	P_1	high	P_no	low	low	sustainable
Huegelland	sand	medium	low	low	low	low	high	P_5	medium	P_4	low	high	sustainable
Huegelland	sand	high	low	medium	medium	low	high	P_1	low	P_no	low	low	sustainable
Geest	sand	high	low	high	high	medium	medium	P_1	low	P_no	low	low	sustainable
Geest	silt_clay	medium	medium	low	medium	high	low	P_5	high	P_5	medium	high	sustainable
Geest	sand	high	medium	high	medium	low	high	P_1	low	P_1	high	low	unsustainable
Huegelland	silt_clay	high	low	high	medium	low	high	P_1	medium	P_no	low	low	sustainable
Geest	silt_clay	low	low	low	low	low	high	P_1	high	P_1	low	low	sustainable
Marsch	silt_clay	low	low	low	low	low	high	P_3	high	P_4	medium	medium	sustainable
Huegelland	silt_clay	medium	no	low	low	medium	medium	P_5	high	P_5	low	high	sustainable
Huegelland	silt_clay	medium	no	low	low	medium	medium	P_3	medium	P_4	low	medium	sustainable
Geest	silt_clay	low	low	low	low	high	low	P_no	medium	P_1	medium	low	unsustainable
Marsch	silt_clay	low	low	low	low	medium	medium	P_1	high	P_2	high	medium	unsustainable
Huegelland	peat	low	low	no	low	high	low	P_1	medium	P_1	medium	low	unsustainable
Huegelland	sand	medium	medium	low	low	low	high	P_1	low	P_no	low	low	sustainable
Huegelland	silt_clay	high	low	medium	low	high	low	P_5	high	P_5	high	high	sustainable
Huegelland	silt_clay	high	no	medium	medium	high	low	P_5	low	P_5	medium	high	sustainable
Huegelland	silt_clay	medium	low	low	low	high	low	P_1	medium	P_2	low	low	sustainable
Geest	sand	medium	high	low	low	low	high	P_5	medium	P_4	low	medium	sustainable
Huegelland	silt_clay	high	high	low	high	high	low	P_1	high	P_no	low	low	sustainable
Geest	sand	high	high	high	high	low	high	P_no	low	P_no	low	low	sustainable
Geest	sand	low	low	low	low	low	high	P_5	medium	P_5	low	high	sustainable
Geest	silt_clay	medium	high	low	low	high	low	P_1	medium	P_1	low	low	sustainable
Geest	sand	low	low	low	low	low	high	P_5	medium	P_4	medium	medium	sustainable
Geest	sand	medium	low	low	low	low	high	P_1	medium	P_2	medium	low	unsustainable
Huegelland	peat	high	no	no	low	high	low	P_1	medium	P_1	medium	low	unsustainable
Huegelland	sand	high	low	low	low	low	medium	P_1	medium	P_1	low	low	sustainable
Geest	sand	low	medium	low	low	medium	medium	P_1	low	P_2	low	medium	sustainable
Marsch	silt_clay	low	low	low	low	high	low	P_1	high	P_1	low	low	sustainable
Geest	sand	low	low	low	low	low	high	P_no	low	P_1	medium	low	unsustainable
Huegelland	peat	high	low	low	low	high	low	P_1	medium	P_1	medium	low	unsustainable
Geest	sand	medium	high	low	low	low	high	P_1	high	P_2	low	low	sustainable
Huegelland	silt_clay	high	medium	high	high	high	low	P_1	low	P_no	high	low	unsustainable
Huegelland	silt_clay	high	low	low	low	high	low	P_3	high	P_4	high	medium	unsustainable
Geest	sand	high	low	low	low	low	high	P_no	low	P_no	medium	low	unsustainable
Huegelland	silt_clay	low	no	low	low	low	high	P_1	high	P_no	medium	low	unsustainable
Geest	sand	medium	low	low	low	low	high	P_1	medium	P_no	medium	low	unsustainable
Geest	sand	low	high	low	medium	low	high	P_1	low	P_no	low	low	sustainable
Geest	sand	medium	high	low	medium	low	high	P_1	low	P_no	low	low	sustainable
Huegelland	peat	medium	high	no	medium	low	high	P_5	low	P_4	low	medium	sustainable
Geest	sand	medium	no	low	low	low	high	P_1	low	P_1	low	low	sustainable
Geest	sand	high	medium	low	medium	low	high	P_1	medium	P_no	high	low	unsustainable
Huegelland	peat	low	low	low	low	high	low	P_1	medium	P_2	low	medium	sustainable
Huegelland	silt_clay	high	no	high	low	high	low	P_no	high	P_no	medium	low	unsustainable
Marsch	silt_clay	low	no	low	low	high	medium	P_1	medium	P_1	medium	low	unsustainable
Huegelland	sand	medium	high	low	medium	low	high	P_1	low	P_no	low	low	sustainable
Huegelland	silt_clay	medium	low	medium	low	high	low	P_1	low	P_1	low	low	sustainable
Huegelland	silt_clay	high	no	high	medium	high	low	P_1	medium	P_no	low	low	sustainable
Geest	silt_clay	high	medium	high	high	high	low	P_1	high	P_no	high	low	unsustainable
Geest	peat	medium	low	low	low	low	high	P_no	medium	P_no	medium	low	unsustainable
Huegelland	silt_clay	low	low	low	low	high	low	P_1	high	P_1	medium	low	unsustainable
Huegelland	silt_clay	high	medium	low	low	high	low	P_no	high	P_no	medium	low	unsustainable
Huegelland	silt_clay	high	medium	medium	medium	high	medium	P_4	high	P_4	low	medium	sustainable
Geest	sand	high	low	medium	low	low	high	P_1	low	P_no	medium	low	unsustainable
Huegelland	silt_clay	high	low	low	low	low	high	P_1	high	P_no	low	low	sustainable
Marsch	silt_clay	medium	medium	low	medium	high	medium	P_2	low	P_2	low	medium	sustainable
Geest	sand	medium	low	low	low	low	high	P_no	medium	P_no	high	low	unsustainable
Geest	silt_clay	medium	low	low	low	high	low	P_1	high	P_1	high	low	unsustainable
Geest	sand	medium	medium	low	low	low	high	P_5	low	P_5	high	high	sustainable
Huegelland	sand	high	low	low	low	low	high	P_1	low	P_1	medium	low	unsustainable
Huegelland	silt_clay	high	medium	low	low	medium	low	P_1	medium	P_2	low	low	sustainable
Geest	sand	medium	medium	low	medium	low	high	P_1	low	P_no	low	low	sustainable
Huegelland	sand	high	no	no	low	low	high	P_1	medium	P_no	low	low	sustainable
Huegelland	silt_clay	high	low	low	low	low	high	P_1	high	P_1	low	low	sustainable
Huegelland	sand	medium	medium	low	medium	low	high	P_1	high	P_2	medium	medium	sustainable
Huegelland	sand	medium	low	low	low	low	high	P_1	low	P_no	low	low	sustainable
Huegelland	peat	medium	low	low	low	high	low	P_1	medium	P_1	low	low	sustainable
Geest	sand	low	medium	low	low	high	medium	P_1	medium	P_1	medium	low	unsustainable
Huegelland	silt_clay	high	no	low	low	high	low	P_5	low	P_5	low	high	sustainable
Geest	silt_clay	medium	low	low	low	low	high	P_1	low	P_no	high	low	unsustainable
Geest	sand	low	high	low	medium	low	high	P_1	medium	P_no	high	low	unsustainable
Huegelland	silt_clay	high	low	low	low	high	medium	P_1	high	P_1	low	low	sustainable
Geest	silt_clay	low	low	low	low	low	high	P_5	medium	P_3	medium	medium	sustainable
Marsch	silt_clay	low	low	low	low	high	low	P_2	low	P_3	medium	medium	sustainable
Geest	sand	high	low	low	low	medium	medium	P_1	medium	P_1	high	low	unsustainable
Huegelland	silt_clay	medium	low	high	medium	high	low	P_1	high	P_no	low	low	sustainable
Geest	sand	medium	low	low	low	low	high	P_1	medium	P_no	high	low	unsustainable
Huegelland	peat	high	high	high	high	high	low	P_3	medium	P_2	medium	low	unsustainable
Marsch	silt_clay	low	low	low	low	medium	medium	P_1	high	P_2	high	medium	unsustainable
Geest	sand	medium	medium	medium	medium	low	high	P_5	medium	P_4	low	high	sustainable
Geest	silt_clay	high	low	medium	medium	medium	low	P_2	high	P_2	medium	medium	sustainable
Geest	silt_clay	medium	no	medium	low	high	low	P_5	medium	P_5	high	high	sustainable
Marsch	silt_clay	medium	medium	low	medium	high	low	P_1	high	P_no	low	low	sustainable
Geest	sand	high	low	medium	medium	low	high	P_1	medium	P_1	low	low	sustainable
Huegelland	sand	high	low	low	low	low	high	P_1	low	P_no	low	low	sustainable
Marsch	silt_clay	low	no	low	low	medium	medium	P_1	high	P_1	medium	low	unsustainable
Huegelland	silt_clay	high	no	high	medium	high	low	P_3	high	P_2	low	medium	sustainable
Huegelland	peat	low	low	low	low	medium	low	P_1	medium	P_2	low	medium	sustainable
Huegelland	silt_clay	high	high	low	low	high	medium	P_1	low	P_1	low	low	sustainable
Geest	silt_clay	medium	low	low	low	medium	medium	P_5	high	P_5	low	high	sustainable
Huegelland	silt_clay	high	low	medium	medium	high	low	P_1	medium	P_1	high	low	unsustainable
Geest	silt_clay	high	no	high	medium	medium	low	P_1	high	P_no	medium	low	unsustainable
Geest	sand	low	high	no	medium	medium	medium	P_1	medium	P_1	low	low	sustainable
Marsch	silt_clay	low	low	low	low	high	low	P_1	high	P_2	low	medium	sustainable
Huegelland	silt_clay	high	low	high	medium	low	high	P_no	high	P_no	low	low	sustainable
Huegelland	silt_clay	high	low	low	low	high	low	P_1	high	P_1	medium	low	unsustainable
Geest	sand	high	high	high	high	low	high	P_1	low	P_no	medium	low	unsustainable
Huegelland	sand	medium	high	low	high	low	high	P_1	medium	P_no	medium	low	unsustainable
Geest	sand	high	low	high	medium	low	high	P_1	low	P_no	low	low	sustainable
Huegelland	sand	medium	low	high	high	low	high	P_5	low	P_4	low	high	sustainable
Geest	sand	low	high	low	medium	low	high	P_1	low	P_no	medium	low	unsustainable
Huegelland	silt_clay	high	no	medium	low	high	low	P_no	high	P_no	low	low	sustainable
Huegelland	silt_clay	high	low	medium	medium	high	low	P_1	high	P_2	medium	low	unsustainable
Geest	sand	low	high	low	medium	low	high	P_1	low	P_no	low	low	sustainable
Marsch	silt_clay	medium	low	low	low	high	low	P_1	high	P_1	low	low	sustainable
Geest	sand	high	low	low	low	high	low	P_5	high	P_5	high	high	sustainable
Huegelland	silt_clay	medium	low	medium	low	high	low	P_1	high	P_2	medium	medium	sustainable
Huegelland	silt_clay	medium	low	low	low	medium	low	P_1	high	P_2	high	medium	unsustainable
Huegelland	sand	medium	medium	low	low	high	low	P_1	low	P_2	low	medium	sustainable
Geest	sand	medium	medium	low	medium	low	medium	P_1	high	P_no	high	low	unsustainable
Geest	peat	medium	medium	low	low	low	high	P_1	medium	P_1	high	low	unsustainable
Huegelland	silt_clay	high	no	low	low	medium	low	P_1	low	P_2	low	low	sustainable
Huegelland	sand	low	medium	low	medium	low	high	P_3	low	P_2	low	low	sustainable
Geest	sand	low	low	low	low	low	high	P_1	low	P_1	low	low	sustainable
Huegelland	silt_clay	medium	medium	low	medium	high	low	P_1	high	P_1	low	low	sustainable
Huegelland	silt_clay	high	no	medium	low	medium	low	P_1	low	P_2	medium	low	unsustainable
Geest	peat	high	medium	low	medium	medium	medium	P_1	medium	P_no	low	low	sustainable
Geest	sand	medium	high	low	low	low	high	P_1	low	P_no	medium	low	unsustainable
Huegelland	silt_clay	low	low	low	low	high	low	P_1	high	P_1	low	low	sustainable
Marsch	silt_clay	low	medium	low	medium	low	high	P_1	low	P_no	low	low	sustainable
Geest	sand	medium	medium	low	low	low	high	P_no	low	P_no	high	low	unsustainable
Huegelland	silt_clay	high	no	medium	low	medium	low	P_1	medium	P_2	low	low	sustainable
Huegelland	silt_clay	medium	no	low	low	low	high	P_4	high	P_3	low	medium	sustainable
Geest	sand	low	medium	low	medium	low	high	P_1	medium	P_no	medium	low	unsustainable
Marsch	silt_clay	low	low	low	low	high	low	P_1	high	P_1	low	low	sustainable
Huegelland	silt_clay	high	high	medium	high	high	medium	P_5	high	P_4	low	high	sustainable
Geest	sand	low	high	low	medium	low	high	P_no	medium	P_no	medium	low	unsustainable
Huegelland	sand	low	medium	low	low	low	high	P_1	medium	P_no	medium	low	unsustainable
Geest	silt_clay	high	low	low	low	medium	high	P_1	high	P_2	low	medium	sustainable
Huegelland	silt_clay	medium	no	low	low	medium	medium	P_1	high	P_1	medium	low	unsustainable
Geest	silt_clay	high	no	low	low	medium	medium	P_no	medium	P_no	high	low	unsustainable
Geest	peat	low	low	no	low	high	low	P_1	medium	P_2	low	medium	sustainable
Geest	peat	medium	high	low	medium	high	low	P_1	medium	P_2	low	medium	sustainable
Geest	sand	high	medium	low	medium	low	high	P_2	low	P_1	medium	low	unsustainable
Geest	peat	medium	low	no	low	high	low	P_1	high	P_1	low	low	sustainable
Huegelland	silt_clay	high	no	low	low	medium	medium	P_1	medium	P_1	low	low	sustainable
Huegelland	silt_clay	medium	medium	low	medium	low	high	P_1	medium	P_1	low	low	sustainable
Geest	silt_clay	high	no	low	low	high	low	P_1	high	P_2	low	medium	sustainable
Geest	silt_clay	medium	low	high	medium	medium	medium	P_1	high	P_1	low	low	sustainable
Geest	peat	low	high	no	high	high	low	P_5	medium	P_4	high	high	sustainable
Geest	peat	low	no	low	low	high	low	P_5	medium	P_5	high	high	sustainable
Geest	sand	medium	low	low	low	low	high	P_1	medium	P_no	high	low	unsustainable
Geest	peat	low	high	low	medium	high	low	P_no	medium	P_no	high	low	unsustainable
Geest	peat	medium	medium	low	low	medium	medium	P_1	medium	P_2	low	medium	sustainable
Geest	peat	low	high	no	medium	high	low	P_1	high	P_no	high	low	unsustainable
Geest	sand	medium	low	low	low	low	high	P_1	medium	P_no	medium	low	unsustainable
Marsch	silt_clay	low	low	low	low	high	low	P_no	high	P_no	medium	low	unsustainable
Geest	silt_clay	low	no	low	low	low	high	P_1	medium	P_2	high	medium	unsustainable
Huegelland	silt_clay	low	low	low	low	medium	medium	P_5	high	P_5	medium	high	sustainable
Huegelland	silt_clay	high	no	low	low	medium	medium	P_1	high	P_1	medium	low	unsustainable
Marsch	silt_clay	low	medium	low	medium	high	low	P_1	high	P_1	medium	low	unsustainable
Marsch	silt_clay	medium	low	low	low	low	high	P_1	low	P_no	medium	low	unsustainable
Huegelland	silt_clay	medium	no	low	low	low	high	P_1	medium	P_no	low	low	sustainable
Huegelland	silt_clay	medium	no	high	medium	high	low	P_1	high	P_1	medium	low	unsustainable
Marsch	silt_clay	low	low	low	low	high	medium	P_1	high	P_2	low	medium	sustainable
Geest	sand	low	high	low	high	medium	low	P_no	medium	P_no	low	low	sustainable
Geest	sand	medium	low	medium	medium	low	high	P_1	low	P_no	low	low	sustainable
Geest	sand	medium	medium	low	medium	low	high	P_no	low	P_no	medium	low	unsustainable
Geest	sand	low	high	low	high	medium	medium	P_1	medium	P_no	high	low	unsustainable
Geest	other	medium	low	low	low	high	low	P_1	high	P_2	low	low	sustainable
Huegelland	silt_clay	high	low	low	low	medium	low	P_5	high	P_5	low	high	sustainable
Geest	other	high	low	low	low	low	high	P_1	medium	P_no	high	low	unsustainable
Marsch	silt_clay	low	no	low	low	low	high	P_1	high	P_1	medium	low	unsustainable
Geest	sand	low	high	low	medium	low	high	P_1	low	P_no	high	low	unsustainable
Geest	silt_clay	low	medium	low	medium	high	low	P_no	low	P_no	medium	low	unsustainable
Huegelland	silt_clay	high	low	medium	low	low	medium	P_1	low	P_1	low	low	sustainable
Geest	sand	medium	high	low	medium	low	high	P_1	low	P_no	low	low	sustainable
Huegelland	silt_clay	high	low	low	low	medium	medium	P_1	high	P_1	low	low	sustainable
Huegelland	sand	high	low	low	low	low	high	P_1	low	P_no	low	low	sustainable
Geest	sand	medium	high	low	high	low	high	P_5	medium	P_4	medium	high	sustainable
Geest	sand	low	high	low	medium	low	high	P_1	low	P_no	medium	low	unsustainable
Geest	silt_clay	low	low	low	low	low	high	P_1	medium	P_1	medium	low	unsustainable
Huegelland	silt_clay	medium	no	low	low	low	high	P_1	high	P_2	low	medium	sustainable
Geest	sand	low	medium	low	medium	low	high	P_1	medium	P_1	medium	low	unsustainable
Geest	silt_clay	medium	no	low	low	high	low	P_5	high	P_5	high	high	sustainable
Geest	silt_clay	low	low	low	low	high	low	P_1	high	P_1	medium	low	unsustainable
Huegelland	silt_clay	high	no	low	low	high	low	P_5	high	P_5	medium	high	sustainable
Huegelland	sand	low	high	low	high	low	high	P_1	low	P_no	low	low	sustainable
Huegelland	silt_clay	medium	no	medium	medium	medium	low	P_5	high	P_5	low	high	sustainable
Marsch	silt_clay	low	high	low	medium	medium	medium	P_1	high	P_1	high	low	unsustainable
Geest	silt_clay	low	low	low	low	high	low	P_5	high	P_5	low	high	sustainable
Marsch	silt_clay	low	low	low	low	high	low	P_1	high	P_2	low	low	sustainable
Huegelland	silt_clay	medium	medium	low	low	high	low	P_1	high	P_2	medium	medium	sustainable
Huegelland	sand	medium	high	low	medium	low	high	P_1	medium	P_no	medium	low	unsustainable
Huegelland	silt_clay	medium	medium	high	medium	high	low	P_no	high	P_no	low	low	sustainable
Huegelland	sand	high	medium	high	high	low	medium	P_1	low	P_no	medium	low	unsustainable
Marsch	silt_clay	low	medium	low	low	medium	low	P_1	high	P_1	low	low	sustainable
Marsch	peat	low	high	low	medium	high	low	P_no	low	P_1	medium	low	unsustainable
Huegelland	peat	low	high	no	medium	high	low	P_1	low	P_2	medium	medium	sustainable
Huegelland	silt_clay	high	low	medium	medium	medium	medium	P_1	high	P_1	low	low	sustainable
Huegelland	sand	high	low	medium	medium	low	high	P_1	medium	P_no	medium	low	unsustainable
Geest	silt_clay	high	high	low	medium	low	high	P_1	high	P_no	high	low	unsustainable
Huegelland	silt_clay	low	low	low	low	medium	low	P_1	high	P_1	low	low	sustainable
Geest	silt_clay	medium	low	medium	medium	low	high	P_1	medium	P_no	high	low	unsustainable
Huegelland	peat	medium	medium	low	low	low	high	P_1	medium	P_1	medium	low	unsustainable
Geest	sand	low	high	low	medium	low	high	P_no	medium	P_no	medium	low	unsustainable
Huegelland	silt_clay	high	low	low	low	high	low	P_5	low	P_5	low	high	sustainable
Geest	peat	low	no	no	low	low	high	P_1	low	P_no	low	low	sustainable
Geest	sand	low	high	low	medium	low	high	P_1	medium	P_no	medium	low	unsustainable
Marsch	silt_clay	low	low	low	low	high	low	P_1	high	P_2	medium	medium	sustainable
Geest	peat	medium	high	low	medium	medium	medium	P_1	medium	P_1	medium	low	unsustainable
Geest	peat	low	low	no	low	low	high	P_1	medium	P_no	medium	low	unsustainable
Huegelland	silt_clay	high	low	low	low	medium	low	P_3	high	P_4	low	high	sustainable
Geest	sand	medium	low	low	low	low	high	P_5	low	P_3	high	medium	unsustainable
Huegelland	silt_clay	low	no	low	low	high	low	P_1	medium	P_1	low	low	sustainable
Huegelland	sand	medium	low	low	low	low	high	P_1	medium	P_no	low	low	sustainable
Geest	sand	low	medium	low	medium	low	high	P_1	low	P_no	high	low	unsustainable
Geest	sand	medium	low	low	low	low	high	P_1	low	P_no	medium	low	unsustainable
Geest	sand	high	no	low	low	low	high	P_1	low	P_1	medium	low	unsustainable
Huegelland	sand	high	low	low	low	low	high	P_1	medium	P_1	medium	low	unsustainable
Geest	sand	high	no	low	low	low	high	P_1	low	P_no	low	low	sustainable
Huegelland	silt_clay	high	no	low	low	low	high	P_1	high	P_no	low	low	sustainable
Geest	sand	medium	medium	high	medium	low	high	P_1	low	P_no	medium	low	unsustainable
Marsch	silt_clay	low	low	low	low	medium	low	P_1	high	P_1	medium	low	unsustainable
Marsch	sand	low	medium	low	low	low	high	P_1	low	P_2	low	medium	sustainable
Geest	peat	low	high	no	medium	high	low	P_1	high	P_1	high	low	unsustainable
Huegelland	silt_clay	high	no	high	medium	high	medium	P_1	high	P_1	low	low	sustainable
Marsch	silt_clay	low	medium	low	medium	high	low	P_1	high	P_1	low	low	sustainable
Huegelland	silt_clay	high	no	low	low	medium	medium	P_1	high	P_2	low	medium	sustainable
Huegelland	silt_clay	high	low	low	low	low	high	P_5	low	P_5	medium	high	sustainable
Geest	sand	medium	medium	low	medium	low	low	P_1	high	P_2	medium	medium	sustainable
Huegelland	sand	high	low	low	low	low	high	P_1	high	P_no	high	low	unsustainable
Geest	silt_clay	low	low	low	low	medium	low	P_5	medium	P_5	low	high	sustainable
Huegelland	sand	high	low	low	low	medium	medium	P_1	low	P_1	low	low	sustainable
Geest	sand	medium	high	low	low	low	high	P_no	medium	P_no	low	low	sustainable
Geest	sand	high	low	high	high	low	high	P_5	low	P_4	high	medium	unsustainable
Geest	sand	medium	low	low	low	low	high	P_5	low	P_4	medium	medium	sustainable
Geest	silt_clay	medium	no	medium	medium	high	low	P_1	high	P_1	medium	low	unsustainable
Huegelland	sand	medium	medium	low	low	low	high	P_1	high	P_no	low	low	sustainable
Geest	sand	low	medium	low	medium	low	medium	P_1	low	P_1	medium	low	unsustainable
Huegelland	silt_clay	low	low	low	low	medium	high	P_1	high	P_no	low	low	sustainable
Marsch	silt_clay	low	low	low	low	high	low	P_3	high	P_3	medium	medium	sustainable
Geest	silt_clay	medium	low	low	low	low	high	P_5	medium	P_5	high	high	sustainable
Geest	sand	high	medium	low	medium	low	high	P_1	low	P_no	low	low	sustainable
Huegelland	silt_clay	low	no	low	low	low	high	P_1	high	P_no	low	low	sustainable
Geest	sand	high	low	medium	medium	low	high	P_1	high	P_no	medium	low	unsustainable
Huegelland	sand	high	low	low	low	low	high	P_no	medium	P_1	low	low	sustainable
Geest	sand	low	low	low	low	low	high	P_1	low	P_1	medium	low	unsustainable
Marsch	silt_clay	low	high	low	medium	low	high	P_1	high	P_no	medium	low	unsustainable
Marsch	silt_clay	low	low	low	low	low	high	P_1	high	P_1	low	low	sustainable
Huegelland	silt_clay	high	no	low	low	medium	medium	P_5	high	P_5	low	high	sustainable
Marsch	silt_clay	low	high	low	medium	high	low	P_1	medium	P_1	medium	low	unsustainable
Marsch	silt_clay	low	medium	low	medium	high	low	P_1	low	P_1	high	low	unsustainable
Huegelland	silt_clay	medium	no	low	low	low	high	P_no	low	P_1	low	low	sustainable
Huegelland	sand	high	high	low	medium	high	high	P_1	high	P_no	medium	low	unsustainable
Geest	silt_clay	high	low	high	medium	medium	medium	P_1	high	P_no	medium	low	unsustainable
Marsch	silt_clay	low	medium	medium	medium	low	high	P_1	high	P_no	high	low	unsustainable
Geest	peat	low	high	no	medium	high	low	P_4	medium	P_4	low	high	sustainable
Geest	sand	medium	low	low	low	low	high	P_1	high	P_2	medium	low	unsustainable
Geest	sand	high	medium	low	medium	low	high	P_5	medium	P_4	medium	medium	sustainable
Geest	sand	medium	medium	low	medium	low	high	P_1	medium	P_no	medium	low	unsustainable
Marsch	silt_clay	low	high	low	high	high	low	P_1	high	P_no	medium	low	unsustainable
Geest	sand	low	low	low	low	low	high	P_1	low	P_1	medium	low	unsustainable
Geest	peat	medium	high	low	medium	high	low	P_1	medium	P_1	high	low	unsustainable
Geest	sand	low	high	low	medium	low	high	P_1	low	P_no	medium	low	unsustainable
Geest	sand	medium	medium	low	medium	low	high	P_1	medium	P_no	low	low	sustainable
Geest	silt_clay	medium	no	low	low	medium	medium	P_1	high	P_1	low	low	sustainable
Huegelland	silt_clay	low	low	low	low	medium	low	P_5	low	P_5	low	high	sustainable
Geest	sand	low	medium	low	low	low	high	P_1	low	P_no	high	low	unsustainable
Geest	silt_clay	high	low	high	medium	high	low	P_1	high	P_2	medium	low	unsustainable
Huegelland	silt_clay	high	low	medium	low	high	low	P_5	high	P_5	low	high	sustainable
Huegelland	silt_clay	high	no	low	low	medium	high	P_1	medium	P_no	low	low	sustainable
Geest	sand	low	high	low	medium	low	high	P_no	medium	P_no	high	low	unsustainable
Huegelland	silt_clay	high	no	low	low	high	low	P_1	low	P_2	medium	low	unsustainable
Geest	sand	medium	high	low	medium	low	high	P_1	medium	P_no	low	low	sustainable
Huegelland	silt_clay	low	low	low	low	high	low	P_1	high	P_1	medium	low	unsustainable
Marsch	silt_clay	low	low	low	low	low	high	P_1	high	P_1	low	low	sustainable
Geest	silt_clay	low	low	low	low	high	low	P_1	high	P_2	low	medium	sustainable
Huegelland	silt_clay	medium	no	low	low	high	low	P_1	high	P_1	low	low	sustainable
Marsch	silt_clay	medium	high	medium	medium	low	high	P_1	medium	P_no	low	low	sustainable
Geest	sand	high	no	low	low	low	medium	P_1	low	P_1	high	low	unsustainable
Huegelland	sand	high	low	medium	low	low	high	P_no	medium	P_no	low	low	sustainable
Geest	sand	low	low	low	low	low	high	P_1	medium	P_2	medium	medium	sustainable
Geest	sand	low	high	low	medium	low	high	P_1	low	P_no	high	low	unsustainable
Huegelland	peat	medium	medium	low	low	high	low	P_1	low	P_no	low	low	sustainable
Huegelland	silt_clay	medium	no	low	low	high	low	P_1	high	P_2	low	medium	sustainable
Geest	peat	low	low	no	low	high	low	P_1	medium	P_2	medium	medium	sustainable
Geest	sand	low	medium	low	low	low	high	P_1	low	P_no	low	low	sustainable
Marsch	silt_clay	low	low	low	low	high	medium	P_1	high	P_1	low	low	sustainable
Geest	silt_clay	high	no	medium	medium	high	medium	P_5	high	P_5	low	high	sustainable
Geest	sand	medium	medium	low	medium	low	high	P_1	low	P_no	medium	low	unsustainable
Geest	silt_clay	medium	low	low	low	medium	low	P_1	low	P_2	low	medium	sustainable
Marsch	silt_clay	low	low	low	low	medium	low	P_1	high	P_2	medium	medium	sustainable
Geest	sand	medium	high	low	high	low	high	P_1	low	P_no	low	low	sustainable
Geest	sand	low	high	low	high	low	high	P_1	medium	P_no	high	low	unsustainable
Huegelland	peat	high	low	high	high	low	high	P_2	high	P_1	medium	low	unsustainable
Geest	sand	low	high	low	medium	low	high	P_5	low	P_4	medium	high	sustainable
Huegelland	sand	medium	low	low	low	low	high	P_no	medium	P_no	medium	low	unsustainable
Huegelland	silt_clay	high	no	low	low	high	low	P_1	high	P_2	low	medium	sustainable
Huegelland	silt_clay	medium	high	low	high	high	low	P_1	high	P_no	low	low	sustainable
Huegelland	silt_clay	medium	low	low	low	high	low	P_1	medium	P_1	low	low	sustainable
Huegelland	silt_clay	medium	no	low	low	low	high	P_no	high	P_no	low	low	sustainable
Geest	sand	medium	medium	low	medium	low	high	P_no	low	P_no	low	low	sustainable
Huegelland	silt_clay	medium	no	low	low	high	medium	P_1	low	P_1	low	low	sustainable
Geest	peat	high	low	high	low	low	high	P_1	high	P_1	high	low	unsustainable
Geest	sand	medium	high	low	medium	high	low	P_1	medium	P_1	medium	low	unsustainable
Geest	sand	medium	high	low	low	medium	low	P_1	medium	P_2	low	medium	sustainable
Huegelland	silt_clay	medium	no	low	low	low	high	P_1	medium	P_no	low	low	sustainable
Geest	sand	medium	high	low	low	low	high	P_1	medium	P_1	medium	low	unsustainable
Huegelland	peat	high	no	medium	low	medium	medium	P_1	high	P_1	medium	low	unsustainable
Marsch	silt_clay	low	low	low	low	high	low	P_no	high	P_1	medium	low	unsustainable
Huegelland	silt_clay	medium	low	medium	medium	medium	low	P_1	high	P_1	high	low	unsustainable
Marsch	silt_clay	low	low	low	low	high	low	P_1	high	P_1	high	low	unsustainable
Geest	sand	high	high	medium	high	medium	medium	P_4	low	P_2	low	medium	sustainable
Huegelland	silt_clay	high	no	low	low	high	low	P_1	high	P_1	medium	low	unsustainable
Geest	sand	low	low	low	low	low	high	P_1	low	P_2	low	low	sustainable
Huegelland	silt_clay	high	no	low	low	high	low	P_1	high	P_1	low	low	sustainable
Geest	silt_clay	medium	no	low	low	medium	medium	P_no	high	P_1	high	low	unsustainable
Geest	silt_clay	medium	low	low	low	high	medium	P_1	high	P_2	medium	medium	sustainable
Geest	sand	medium	high	low	medium	low	high	P_1	low	P_no	medium	low	unsustainable
Geest	sand	medium	no	high	medium	low	high	P_1	medium	P_no	low	low	sustainable
Geest	sand	medium	low	low	low	low	high	P_1	medium	P_no	high	low	unsustainable
Geest	silt_clay	medium	no	low	low	medium	medium	P_1	low	P_1	high	low	unsustainable
Geest	peat	low	high	no	medium	high	low	P_1	low	P_1	medium	low	unsustainable
Huegelland	silt_clay	high	no	medium	medium	low	medium	P_1	medium	P_1	low	low	sustainable
Geest	sand	high	no	low	low	low	high	P_5	low	P_4	high	medium	unsustainable
Huegelland	silt_clay	high	no	medium	low	high	low	P_1	low	P_1	low	low	sustainable
Huegelland	silt_clay	high	no	low	low	low	medium	P_1	high	P_1	low	low	sustainable
Huegelland	silt_clay	high	low	medium	medium	high	medium	P_no	high	P_no	low	low	sustainable
Geest	sand	medium	high	low	medium	low	high	P_5	low	P_4	high	medium	unsustainable
Geest	sand	low	high	low	medium	low	high	P_1	low	P_no	low	low	sustainable
Geest	sand	low	high	no	medium	low	high	P_1	medium	P_no	high	low	unsustainable
Huegelland	sand	medium	high	low	low	high	low	P_1	medium	P_1	low	low	sustainable
Huegelland	silt_clay	high	no	low	low	low	high	P_1	medium	P_no	low	low	sustainable
Geest	sand	high	no	low	low	low	high	P_1	low	P_1	medium	low	unsustainable
Huegelland	silt_clay	medium	no	low	low	high	low	P_1	medium	P_1	low	low	sustainable
Huegelland	other	high	no	medium	low	medium	medium	P_1	medium	P_no	low	low	sustainable
Huegelland	sand	medium	low	low	low	medium	medium	P_1	low	P_1	low	low	sustainable
Marsch	silt_clay	low	medium	low	medium	high	low	P_1	high	P_1	low	low	sustainable
Huegelland	sand	high	low	low	low	low	high	P_1	low	P_no	medium	low	unsustainable
Geest	silt_clay	low	no	low	low	medium	low	P_1	high	P_1	high	low	unsustainable
Geest	silt_clay	medium	no	low	low	high	low	P_5	medium	P_5	medium	high	sustainable
Geest	sand	low	medium	low	low	low	high	P_5	medium	P_5	high	high	sustainable
Huegelland	silt_clay	high	no	low	low	high	low	P_5	high	P_5	medium	high	sustainable
Marsch	silt_clay	low	medium	low	low	medium	medium	P_1	high	P_1	medium	low	unsustainable
Huegelland	peat	low	high	low	medium	high	low	P_3	high	P_3	low	medium	sustainable
Marsch	silt_clay	low	low	low	low	medium	medium	P_1	low	P_1	low	low	sustainable
Huegelland	sand	high	high	low	medium	low	high	P_1	low	P_no	low	low	sustainable
Geest	sand	high	low	medium	low	low	high	P_1	low	P_no	low	low	sustainable
Geest	peat	medium	low	low	low	medium	low	P_1	medium	P_1	low	low	sustainable
Huegelland	silt_clay	low	low	low	low	high	low	P_1	high	P_1	low	low	sustainable
Marsch	silt_clay	low	low	low	low	high	low	P_1	high	P_1	low	low	sustainable
Huegelland	silt_clay	high	medium	medium	medium	high	low	P_1	high	P_1	low	low	sustainable
Huegelland	peat	medium	medium	low	low	high	low	P_no	medium	P_no	low	low	sustainable
Geest	peat	high	low	low	low	high	low	P_1	medium	P_1	low	low	sustainable
Geest	sand	low	high	low	high	low	high	P_1	medium	P_no	low	low	sustainable
Marsch	silt_clay	low	low	medium	low	medium	high	P_no	high	P_1	high	low	unsustainable
Marsch	silt_clay	low	no	low	low	high	medium	P_1	low	P_1	low	low	sustainable
Geest	sand	high	medium	low	medium	low	high	P_5	low	P_4	medium	high	sustainable
Huegelland	silt_clay	high	no	medium	low	high	low	P_1	high	P_2	low	medium	sustainable
Huegelland	silt_clay	high	low	high	medium	medium	medium	P_1	high	P_1	medium	low	unsustainable
Huegelland	sand	medium	high	low	medium	medium	high	P_1	medium	P_no	low	low	sustainable
Geest	sand	medium	low	low	low	medium	medium	P_5	low	P_5	high	high	sustainable
Huegelland	silt_clay	high	no	medium	medium	medium	low	P_1	high	P_1	high	low	unsustainable
Marsch	silt_clay	low	low	low	low	medium	medium	P_1	high	P_1	low	low	sustainable
Huegelland	silt_clay	medium	low	medium	medium	medium	medium	P_1	high	P_no	low	low	sustainable
Geest	sand	medium	high	low	low	low	high	P_1	low	P_no	low	low	sustainable
Geest	peat	high	high	no	low	high	low	P_5	high	P_5	low	high	sustainable
Geest	sand	medium	low	low	low	medium	medium	P_5	low	P_5	high	high	sustainable
Huegelland	silt_clay	medium	low	low	low	high	low	P_1	high	P_2	low	medium	sustainable
Marsch	silt_clay	low	low	medium	low	high	medium	P_1	high	P_1	medium	low	unsustainable
Geest	silt_clay	low	low	low	low	medium	medium	P_1	high	P_1	low	low	sustainable
Huegelland	silt_clay	high	no	high	high	low	high	P_1	high	P_no	low	low	sustainable
Huegelland	silt_clay	medium	low	low	low	high	low	P_1	high	P_2	low	low	sustainable
Huegelland	sand	high	low	low	low	low	high	P_1	low	P_no	medium	low	unsustainable
Huegelland	sand	high	low	low	low	low	high	P_1	medium	P_no	low	low	sustainable
Huegelland	other	high	low	low	low	low	high	P_1	medium	P_2	medium	medium	sustainable
Geest	sand	medium	medium	low	low	low	high	P_1	medium	P_1	medium	low	unsustainable
Huegelland	silt_clay	high	low	medium	low	high	low	P_1	high	P_2	medium	low	unsustainable
Huegelland	silt_clay	low	no	low	low	high	low	P_1	high	P_2	low	medium	sustainable
Huegelland	silt_clay	medium	no	medium	low	high	low	P_1	high	P_1	low	low	sustainable
Geest	silt_clay	low	low	low	low	high	low	P_1	high	P_2	high	medium	unsustainable
Geest	sand	medium	high	low	medium	medium	high	P_1	medium	P_no	medium	low	unsustainable
Geest	silt_clay	low	low	low	low	low	high	P_1	low	P_no	low	low	sustainable
Geest	silt_clay	low	medium	low	low	medium	medium	P_1	high	P_2	high	low	unsustainable
Geest	peat	medium	high	medium	high	high	low	P_5	medium	P_4	medium	medium	sustainable
Huegelland	silt_clay	high	no	low	low	high	low	P_5	high	P_5	medium	high	sustainable
Huegelland	silt_clay	low	low	low	low	low	high	P_5	low	P_3	low	medium	sustainable
Geest	silt_clay	low	no	low	low	high	low	P_no	high	P_no	high	low	unsustainable
Huegelland	sand	medium	low	low	low	low	high	P_1	low	P_1	low	low	sustainable
Geest	silt_clay	low	no	low	low	high	low	P_5	high	P_5	medium	high	sustainable
Huegelland	silt_clay	high	no	low	low	high	low	P_1	high	P_1	low	low	sustainable
Huegelland	sand	high	high	medium	medium	medium	medium	P_1	medium	P_1	medium	low	unsustainable
Huegelland	sand	medium	high	low	medium	low	high	P_1	low	P_no	medium	low	unsustainable
Huegelland	silt_clay	low	low	low	low	high	low	P_1	high	P_2	low	low	sustainable
Geest	sand	medium	high	low	medium	low	high	P_1	low	P_no	medium	low	unsustainable
Marsch	sand	low	no	low	low	low	high	P_1	low	P_no	high	low	unsustainable
Huegelland	silt_clay	medium	low	low	low	high	low	P_1	high	P_1	low	low	sustainable
Huegelland	sand	medium	low	low	low	high	high	P_1	medium	P_2	low	medium	sustainable
Geest	sand	low	medium	low	medium	high	low	P_1	medium	P_1	low	low	sustainable
Huegelland	sand	low	high	no	low	low	high	P_1	medium	P_no	high	low	unsustainable
Geest	silt_clay	low	no	low	low	high	low	P_1	high	P_1	high	low	unsustainable
Huegelland	silt_clay	medium	medium	low	medium	medium	medium	P_1	high	P_1	low	low	sustainable
Huegelland	silt_clay	low	no	low	low	high	low	P_5	high	P_5	low	high	sustainable
Huegelland	silt_clay	medium	no	low	low	low	high	P_no	high	P_no	medium	low	unsustainable
Huegelland	peat	medium	high	high	high	low	high	P_1	medium	P_no	low	low	sustainable
Huegelland	silt_clay	high	no	medium	low	medium	low	P_1	high	P_1	medium	low	unsustainable
Geest	sand	high	low	high	high	low	high	P_1	medium	P_no	medium	low	unsustainable
Huegelland	silt_clay	high	low	medium	medium	medium	low	P_1	low	P_1	low	low	sustainable
Huegelland	silt_clay	high	low	low	low	medium	medium	P_1	high	P_1	low	low	sustainable
Huegelland	other	high	no	medium	low	low	high	P_1	low	P_no	low	low	sustainable
Marsch	silt_clay	low	low	low	low	low	high	P_1	high	P_no	low	low	sustainable
Marsch	silt_clay	low	no	low	low	low	high	P_1	medium	P_1	high	low	unsustainable
Huegelland	silt_clay	low	low	low	low	low	high	P_1	high	P_no	low	low	sustainable
Huegelland	sand	high	high	low	low	low	high	P_5	high	P_5	low	high	sustainable
Geest	sand	low	high	low	low	low	high	P_1	medium	P_2	medium	low	unsustainable
Marsch	silt_clay	low	low	low	low	high	low	P_1	high	P_2	medium	low	unsustainable
Geest	silt_clay	low	low	low	low	high	low	P_1	low	P_1	high	low	unsustainable
Huegelland	peat	high	medium	high	medium	high	low	P_1	medium	P_1	medium	low	unsustainable
Geest	sand	high	high	low	medium	low	high	P_5	low	P_4	low	high	sustainable
Huegelland	silt_clay	low	low	low	low	high	low	P_5	high	P_5	low	high	sustainable
Huegelland	sand	high	medium	medium	medium	low	high	P_1	low	P_no	high	low	unsustainable
Huegelland	silt_clay	medium	medium	medium	medium	low	high	P_1	high	P_no	low	low	sustainable
Huegelland	silt_clay	high	no	medium	medium	medium	medium	P_1	high	P_1	medium	low	unsustainable
Huegelland	silt_clay	high	no	low	low	high	low	P_5	high	P_5	low	high	sustainable
Huegelland	sand	high	medium	low	medium	low	high	P_1	low	P_no	low	low	sustainable
Geest	sand	low	high	low	low	low	high	P_1	medium	P_no	medium	low	unsustainable
Geest	peat	high	low	low	low	high	low	P_1	high	P_2	high	medium	unsustainable
Geest	sand	medium	medium	low	medium	high	high	P_1	low	P_no	medium	low	unsustainable
Geest	sand	high	medium	high	high	low	high	P_1	medium	P_no	low	low	sustainable
Huegelland	silt_clay	high	low	high	high	medium	medium	P_3	high	P_1	medium	low	unsustainable
Huegelland	silt_clay	medium	no	medium	low	high	low	P_1	high	P_1	low	low	sustainable
Marsch	silt_clay	low	medium	low	medium	high	low	P_1	high	P_1	medium	low	unsustainable
Geest	silt_clay	medium	no	medium	medium	medium	medium	P_1	medium	P_1	high	low	unsustainable
Huegelland	silt_clay	high	no	low	low	low	medium	P_1	high	P_2	low	medium	sustainable
Geest	sand	medium	low	low	low	medium	medium	P_1	medium	P_2	medium	low	unsustainable
Marsch	silt_clay	low	no	low	low	high	low	P_1	high	P_2	medium	medium	sustainable
Huegelland	silt_clay	medium	medium	low	low	low	medium	P_1	high	P_2	low	low	sustainable
Geest	sand	medium	no	low	low	low	high	P_1	low	P_1	low	low	sustainable
Geest	sand	medium	low	low	low	low	high	P_1	low	P_no	high	low	unsustainable
Huegelland	silt_clay	medium	no	medium	medium	medium	low	P_1	high	P_2	low	medium	sustainable
Geest	silt_clay	low	low	low	low	high	low	P_1	high	P_2	high	medium	unsustainable
Huegelland	silt_clay	high	no	low	low	high	low	P_5	high	P_5	low	high	sustainable
Huegelland	silt_clay	medium	low	low	low	medium	low	P_1	high	P_2	low	low	sustainable
Geest	silt_clay	low	low	low	low	high	low	P_1	high	P_1	low	low	sustainable
Marsch	silt_clay	low	no	low	low	high	low	P_1	high	P_1	low	low	sustainable
Geest	sand	medium	low	low	low	low	medium	P_1	low	P_1	medium	low	unsustainable
Huegelland	silt_clay	high	no	medium	low	high	low	P_1	medium	P_2	medium	medium	sustainable
Geest	peat	high	no	low	low	high	low	P_no	medium	P_no	low	low	sustainable
Huegelland	silt_clay	medium	low	low	low	high	low	P_1	low	P_2	low	medium	sustainable
Huegelland	silt_clay	high	no	high	low	high	low	P_no	high	P_no	low	low	sustainable
Huegelland	sand	high	low	low	low	low	high	P_1	medium	P_1	low	low	sustainable
Huegelland	sand	medium	medium	low	low	low	high	P_no	medium	P_1	low	low	sustainable
Geest	peat	medium	no	low	low	high	low	P_1	low	P_1	medium	low	unsustainable
Huegelland	silt_clay	medium	no	low	low	medium	high	P_1	high	P_1	low	low	sustainable
Huegelland	silt_clay	high	no	medium	low	medium	low	P_1	high	P_1	medium	low	unsustainable
Geest	sand	low	medium	low	low	low	high	P_no	low	P_1	high	low	unsustainable
Huegelland	peat	high	medium	medium	medium	high	low	P_no	medium	P_no	medium	low	unsustainable
Geest	silt_clay	high	low	medium	low	medium	medium	P_1	high	P_1	low	low	sustainable
Huegelland	silt_clay	high	low	medium	low	high	low	P_1	low	P_no	low	low	sustainable
Huegelland	sand	low	high	low	medium	high	high	P_1	low	P_no	low	low	sustainable
Geest	sand	low	medium	low	low	low	high	P_5	medium	P_3	low	medium	sustainable
Huegelland	silt_clay	high	low	low	low	low	high	P_no	high	P_no	medium	low	unsustainable
Huegelland	silt_clay	high	medium	low	medium	medium	medium	P_1	high	P_no	medium	low	unsustainable
Geest	sand	medium	medium	low	low	low	high	P_1	low	P_no	low	low	sustainable
Geest	sand	low	low	low	low	low	high	P_1	medium	P_1	medium	low	unsustainable
Geest	peat	high	no	low	low	high	low	P_1	medium	P_2	medium	low	unsustainable
Geest	sand	high	low	medium	medium	low	high	P_1	low	P_no	low	low	sustainable
Marsch	silt_clay	low	medium	low	medium	high	low	P_1	high	P_1	medium	low	unsustainable
Geest	peat	high	low	low	low	high	low	P_1	medium	P_2	low	medium	sustainable
Huegelland	silt_clay	high	no	medium	low	high	low	P_1	medium	P_2	low	low	sustainable
Huegelland	silt_clay	medium	medium	low	low	low	high	P_1	high	P_no	low	low	sustainable
Geest	sand	medium	low	low	low	low	high	P_1	low	P_1	high	low	unsustainable
Geest	peat	high	no	medium	low	medium	medium	P_no	medium	P_1	low	low	sustainable
Huegelland	silt_clay	high	low	high	low	high	medium	P_1	high	P_2	high	low	unsustainable
Geest	sand	medium	high	no	low	low	high	P_1	low	P_no	high	low	unsustainable
Geest	sand	medium	low	low	low	high	low	P_1	medium	P_2	medium	low	unsustainable
Huegelland	sand	medium	high	low	low	low	high	P_no	medium	P_no	high	low	unsustainable
Huegelland	silt_clay	high	low	medium	low	medium	medium	P_1	high	P_1	high	low	unsustainable
Huegelland	silt_clay	medium	low	low	low	high	medium	P_5	high	P_5	low	high	sustainable
Geest	sand	high	medium	low	medium	low	high	P_1	low	P_no	medium	low	unsustainable
Huegelland	silt_clay	high	medium	low	low	medium	low	P_1	high	P_2	low	medium	sustainable
Geest	sand	medium	low	no	low	medium	medium	P_1	low	P_2	low	medium	sustainable
Geest	sand	low	high	low	low	low	high	P_1	medium	P_no	high	low	unsustainable
Huegelland	silt_clay	high	no	low	low	medium	medium	P_1	low	P_2	low	medium	sustainable
Geest	peat	high	high	no	medium	high	high	P_1	medium	P_no	medium	low	unsustainable
Marsch	silt_clay	low	low	low	low	medium	medium	P_1	high	P_1	high	low	unsustainable
Marsch	silt_clay	low	no	low	low	high	low	P_1	low	P_1	high	low	unsustainable
Geest	sand	low	low	low	low	low	high	P_1	low	P_1	medium	low	unsustainable
Geest	silt_clay	high	no	low	low	high	medium	P_5	low	P_5	medium	high	sustainable
Huegelland	silt_clay	high	no	high	medium	high	low	P_1	low	P_1	low	low	sustainable
Geest	sand	medium	medium	low	medium	low	high	P_5	medium	P_5	high	high	sustainable
Marsch	silt_clay	low	low	low	low	high	medium	P_1	high	P_1	low	low	sustainable
Huegelland	silt_clay	medium	no	low	low	low	high	P_1	high	P_1	low	low	sustainable
Huegelland	silt_clay	medium	low	low	low	high	low	P_5	medium	P_5	low	high	sustainable
Huegelland	silt_clay	medium	no	low	low	high	low	P_1	high	P_2	low	low	sustainable
Marsch	silt_clay	medium	no	low	low	high	low	P_1	high	P_2	low	medium	sustainable
Marsch	silt_clay	low	medium	low	low	high	low	P_1	high	P_2	high	medium	unsustainable
Geest	sand	high	low	medium	low	low	high	P_1	medium	P_1	medium	low	unsustainable
Huegelland	silt_clay	high	medium	low	low	high	low	P_1	high	P_2	medium	low	unsustainable
Huegelland	silt_clay	high	low	low	low	medium	medium	P_5	medium	P_5	low	high	sustainable
Marsch	silt_clay	low	medium	low	medium	medium	medium	P_1	low	P_no	medium	low	unsustainable
Marsch	silt_clay	low	low	low	low	medium	medium	P_1	high	P_1	low	low	sustainable
Huegelland	silt_clay	medium	no	high	medium	high	low	P_1	high	P_2	high	low	unsustainable
Huegelland	silt_clay	high	no	medium	low	high	low	P_1	high	P_2	low	medium	sustainable
Marsch	silt_clay	low	low	low	low	medium	medium	P_1	high	P_1	low	low	sustainable
Geest	silt_clay	medium	low	medium	medium	high	low	P_1	high	P_1	medium	low	unsustainable
Geest	sand	medium	low	low	low	low	high	P_1	low	P_no	low	low	sustainable
Geest	sand	medium	low	low	low	low	high	P_1	medium	P_1	medium	low	unsustainable
Geest	silt_clay	high	no	low	low	high	low	P_1	medium	P_1	low	low	sustainable
Huegelland	other	high	low	low	low	high	low	P_1	low	P_no	medium	low	unsustainable
Geest	sand	medium	low	low	low	medium	high	P_1	medium	P_no	low	low	sustainable
Geest	sand	high	no	low	low	low	high	P_1	low	P_no	medium	low	unsustainable
Geest	silt_clay	medium	low	low	low	high	low	P_1	high	P_1	high	low	unsustainable
Geest	sand	medium	high	low	low	low	high	P_1	medium	P_1	low	low	sustainable
Huegelland	silt_clay	low	low	low	low	high	low	P_1	medium	P_1	low	low	sustainable
Geest	silt_clay	medium	high	low	low	high	low	P_1	medium	P_1	medium	low	unsustainable
Geest	sand	high	no	high	medium	low	high	P_1	low	P_no	medium	low	unsustainable
Huegelland	silt_clay	high	no	low	low	high	low	P_1	medium	P_2	low	low	sustainable
Geest	sand	low	high	low	high	high	low	P_2	medium	P_2	low	low	sustainable
Marsch	silt_clay	low	medium	low	medium	medium	medium	P_1	high	P_1	low	low	sustainable
Geest	sand	high	low	high	high	low	high	P_1	medium	P_no	medium	low	unsustainable
Marsch	sand	low	high	low	medium	low	high	P_1	low	P_no	high	low	unsustainable
Geest	sand	high	low	low	low	low	high	P_1	low	P_no	medium	low	unsustainable
Geest	sand	medium	low	low	low	low	high	P_5	medium	P_4	medium	high	sustainable
Huegelland	silt_clay	low	low	low	low	low	high	P_no	high	P_no	low	low	sustainable
Huegelland	silt_clay	high	no	low	low	medium	low	P_1	low	P_1	low	low	sustainable
Marsch	silt_clay	low	low	low	low	medium	medium	P_1	high	P_1	medium	low	unsustainable
Huegelland	silt_clay	high	low	low	low	high	low	P_1	high	P_2	low	low	sustainable
Huegelland	other	high	medium	low	medium	low	high	P_1	high	P_1	low	low	sustainable
Geest	peat	medium	high	low	medium	high	low	P_no	medium	P_no	high	low	unsustainable
Geest	silt_clay	medium	low	medium	low	low	high	P_1	high	P_1	high	low	unsustainable
Marsch	silt_clay	low	low	low	low	high	low	P_1	high	P_2	medium	medium	sustainable
Marsch	silt_clay	low	low	low	low	medium	low	P_1	high	P_1	medium	low	unsustainable
Huegelland	silt_clay	high	no	high	medium	medium	medium	P_5	high	P_5	high	high	sustainable
Huegelland	sand	high	medium	low	low	low	high	P_no	medium	P_1	low	low	sustainable
Geest	silt_clay	high	no	high	low	low	high	P_1	medium	P_no	medium	low	unsustainable
Huegelland	silt_clay	medium	low	medium	low	medium	medium	P_1	low	P_1	medium	low	unsustainable
Huegelland	silt_clay	high	no	low	low	medium	medium	P_1	high	P_no	low	low	sustainable
Huegelland	silt_clay	medium	no	medium	low	medium	medium	P_no	high	P_no	low	low	sustainable
Huegelland	sand	high	medium	medium	medium	low	high	P_1	medium	P_no	low	low	sustainable
Geest	sand	high	medium	low	medium	low	high	P_5	low	P_4	high	high	sustainable
Marsch	sand	low	medium	low	medium	low	high	P_1	low	P_no	low	low	sustainable
Huegelland	peat	high	no	medium	low	high	low	P_1	medium	P_1	medium	low	unsustainable
Geest	silt_clay	high	no	medium	low	high	low	P_no	high	P_no	medium	low	unsustainable
Huegelland	sand	medium	medium	low	low	medium	medium	P_1	medium	P_2	low	low	sustainable
Huegelland	silt_clay	medium	low	medium	medium	high	low	P_no	medium	P_no	low	low	sustainable
Huegelland	sand	medium	low	low	low	low	high	P_1	low	P_1	high	low	unsustainable
Huegelland	silt_clay	medium	low	medium	low	high	low	P_1	high	P_1	low	low	sustainable
Geest	sand	medium	medium	low	medium	medium	high	P_1	low	P_1	high	low	unsustainable
Geest	sand	medium	medium	low	medium	low	high	P_1	medium	P_no	high	low	unsustainable
Geest	silt_clay	medium	low	low	low	high	low	P_1	high	P_1	low	low	sustainable
Geest	peat	low	high	low	medium	low	high	P_5	high	P_4	high	high	sustainable
Marsch	silt_clay	low	low	low	low	high	low	P_no	high	P_1	low	low	sustainable
Huegelland	silt_clay	medium	no	low	low	medium	medium	P_no	high	P_no	low	low	sustainable
Geest	peat	high	low	high	high	high	low	P_1	low	P_no	medium	low	unsustainable
Huegelland	sand	medium	low	low	low	low	high	P_5	low	P_4	low	high	sustainable
Huegelland	sand	medium	medium	low	medium	low	high	P_1	low	P_no	low	low	sustainable
Marsch	silt_clay	low	no	low	low	high	low	P_1	high	P_1	medium	low	unsustainable
Geest	sand	low	high	low	medium	high	low	P_5	low	P_4	medium	high	sustainable
Huegelland	silt_clay	low	no	low	low	low	high	P_3	high	P_2	low	low	sustainable
Geest	sand	high	no	low	low	low	high	P_1	high	P_1	low	low	sustainable
Huegelland	sand	high	high	medium	medium	low	high	P_1	medium	P_1	high	low	unsustainable
Huegelland	silt_clay	high	no	low	low	high	low	P_5	high	P_5	low	high	sustainable
Geest	sand	medium	medium	low	medium	low	high	P_1	medium	P_1	low	low	sustainable
Geest	silt_clay	low	low	low	low	low	high	P_1	low	P_no	low	low	sustainable
Geest	silt_clay	high	no	high	medium	high	low	P_1	high	P_no	medium	low	unsustainable
Huegelland	silt_clay	medium	medium	low	medium	medium	medium	P_1	high	P_1	medium	low	unsustainable
Huegelland	silt_clay	medium	no	low	low	low	medium	P_1	high	P_1	low	low	sustainable
Huegelland	silt_clay	medium	low	low	low	low	high	P_1	low	P_no	medium	low	unsustainable
Huegelland	silt_clay	medium	no	high	medium	medium	medium	P_1	low	P_1	low	low	sustainable
Huegelland	silt_clay	low	low	low	low	high	low	P_1	high	P_1	low	low	sustainable
Huegelland	sand	medium	no	low	low	medium	medium	P_1	medium	P_1	low	low	sustainable
Huegelland	silt_clay	high	no	medium	medium	medium	low	P_1	high	P_2	low	low	sustainable
Huegelland	silt_clay	high	low	medium	medium	low	high	P_no	high	P_no	low	low	sustainable
Huegelland	silt_clay	low	low	low	low	high	low	P_1	high	P_2	high	low	unsustainable
Geest	sand	medium	medium	low	low	low	high	P_1	medium	P_no	medium	low	unsustainable
Geest	sand	high	low	low	low	low	high	P_no	low	P_no	high	low	unsustainable
Geest	sand	low	high	low	medium	low	high	P_1	low	P_no	low	low	sustainable
Marsch	silt_clay	low	low	low	low	medium	medium	P_1	low	P_2	high	low	unsustainable
Huegelland	silt_clay	medium	no	low	low	high	medium	P_5	high	P_5	medium	high	sustainable
Huegelland	sand	medium	low	low	low	low	high	P_1	low	P_no	low	low	sustainable
Marsch	silt_clay	low	low	low	low	high	medium	P_1	medium	P_2	low	low	sustainable
Huegelland	sand	low	low	low	low	low	high	P_1	medium	P_no	low	low	sustainable
Geest	sand	high	low	medium	low	medium	medium	P_1	low	P_1	medium	low	unsustainable
Geest	silt_clay	low	medium	low	low	medium	medium	P_1	high	P_1	high	low	unsustainable
Marsch	peat	low	high	no	medium	low	high	P_1	high	P_no	medium	low	unsustainable
Geest	silt_clay	medium	low	low	low	high	low	P_1	high	P_2	low	low	sustainable
Geest	sand	low	high	low	low	low	high	P_no	low	P_no	medium	low	unsustainable
Huegelland	sand	high	no	low	low	low	high	P_1	medium	P_1	low	low	sustainable
Huegelland	silt_clay	high	no	low	low	medium	medium	P_5	high	P_5	low	high	sustainable
Geest	peat	low	high	no	medium	high	low	P_5	medium	P_5	high	high	sustainable
Geest	silt_clay	high	low	low	low	high	medium	P_1	low	P_2	medium	medium	sustainable
Huegelland	silt_clay	medium	low	low	low	medium	medium	P_1	high	P_1	low	low	sustainable
Huegelland	silt_clay	high	medium	low	medium	medium	low	P_3	low	P_2	low	medium	sustainable
Huegelland	silt_clay	high	medium	low	medium	high	low	P_1	high	P_1	medium	low	unsustainable
Huegelland	silt_clay	high	low	medium	low	high	low	P_1	high	P_2	low	low	sustainable
Huegelland	peat	high	low	low	low	low	high	P_1	medium	P_no	low	low	sustainable
Geest	silt_clay	low	low	low	low	high	low	P_1	high	P_2	medium	low	unsustainable
Marsch	sand	low	medium	low	medium	high	medium	P_1	low	P_no	low	low	sustainable
Geest	sand	high	no	low	low	low	high	P_1	low	P_no	medium	low	unsustainable
Geest	sand	medium	medium	low	medium	low	high	P_1	low	P_no	low	low	sustainable
Marsch	silt_clay	low	no	low	low	high	low	P_1	medium	P_1	high	low	unsustainable
Huegelland	silt_clay	high	medium	low	low	low	high	P_1	high	P_1	low	low	sustainable
Huegelland	silt_clay	high	no	medium	low	medium	medium	P_1	high	P_1	low	low	sustainable
Geest	peat	low	low	low	low	high	low	P_3	high	P_3	high	medium	unsustainable
Huegelland	silt_clay	high	no	low	low	low	high	P_1	high	P_2	low	medium	sustainable
Marsch	silt_clay	low	low	medium	medium	high	medium	P_1	high	P_1	low	low	sustainable
Geest	peat	low	high	no	medium	low	high	P_1	low	P_no	medium	low	unsustainable
Geest	sand	high	low	low	low	low	high	P_1	low	P_no	medium	low	unsustainable
Geest	sand	high	low	medium	medium	low	high	P_no	high	P_no	low	low	sustainable
Geest	silt_clay	medium	no	low	low	high	medium	P_no	high	P_1	high	low	unsustainable
Huegelland	silt_clay	high	no	medium	medium	medium	medium	P_3	high	P_3	low	medium	sustainable
Geest	sand	low	no	low	low	low	high	P_1	low	P_1	high	low	unsustainable
Huegelland	silt_clay	high	no	low	low	low	high	P_1	medium	P_1	low	low	sustainable
Geest	sand	medium	low	medium	low	low	high	P_5	low	P_4	high	high	sustainable
Geest	peat	high	no	low	low	high	low	P_1	high	P_1	low	low	sustainable
Geest	silt_clay	high	no	medium	medium	high	low	P_5	low	P_5	medium	high	sustainable
Geest	silt_clay	high	no	low	low	medium	low	P_1	medium	P_1	high	low	unsustainable
Huegelland	sand	low	medium	low	low	low	high	P_5	low	P_4	low	high	sustainable
Huegelland	silt_clay	high	low	high	medium	high	low	P_no	high	P_no	medium	low	unsustainable
Geest	peat	high	low	high	low	medium	high	P_1	medium	P_1	medium	low	unsustainable
Geest	sand	low	low	low	low	high	low	P_no	low	P_1	high	low	unsustainable
Marsch	silt_clay	low	low	low	low	high	medium	P_1	high	P_1	medium	low	unsustainable
Geest	silt_clay	low	low	low	low	high	low	P_no	high	P_1	low	low	sustainable
Huegelland	sand	high	medium	high	high	medium	medium	P_1	low	P_no	high	low	unsustainable
Geest	sand	low	high	low	low	low	high	P_1	low	P_2	medium	low	unsustainable
Geest	sand	low	low	low	low	low	high	P_1	low	P_no	low	low	sustainable
Huegelland	peat	medium	low	no	low	high	low	P_5	medium	P_5	low	high	sustainable
Huegelland	silt_clay	low	low	low	low	medium	low	P_1	low	P_2	low	medium	sustainable
Geest	sand	high	low	high	medium	low	high	P_1	low	P_1	medium	low	unsustainable
Geest	sand	medium	low	low	low	low	high	P_1	low	P_no	medium	low	unsustainable
Marsch	silt_clay	low	low	low	low	high	low	P_1	high	P_2	high	medium	unsustainable
Huegelland	silt_clay	medium	no	medium	medium	medium	low	P_1	medium	P_2	low	medium	sustainable
Geest	silt_clay	medium	no	low	low	medium	medium	P_1	medium	P_1	high	low	unsustainable
Geest	silt_clay	medium	low	low	low	high	low	P_no	low	P_no	medium	low	unsustainable
Huegelland	silt_clay	low	low	low	low	high	low	P_1	high	P_2	high	medium	unsustainable
Marsch	silt_clay	low	low	low	low	medium	medium	P_1	high	P_1	high	low	unsustainable
Huegelland	sand	high	no	low	low	low	high	P_5	low	P_4	high	high	sustainable
Geest	silt_clay	high	no	high	medium	high	low	P_1	high	P_1	medium	low	unsustainable
Geest	sand	medium	medium	low	medium	low	high	P_1	medium	P_no	high	low	unsustainable
Huegelland	peat	high	high	low	high	medium	low	P_1	low	P_no	low	low	sustainable
Geest	sand	medium	medium	low	low	high	low	P_no	low	P_no	medium	low	unsustainable
Geest	silt_clay	high	low	low	low	low	high	P_1	high	P_1	high	low	unsustainable
Geest	silt_clay	low	low	low	low	low	high	P_1	low	P_no	medium	low	unsustainable
Geest	sand	low	low	low	low	low	high	P_1	high	P_no	medium	low	unsustainable
Geest	sand	medium	low	medium	low	low	high	P_1	low	P_no	high	low	unsustainable
Geest	peat	high	high	high	high	high	low	P_1	high	P_1	medium	low	unsustainable
Geest	peat	low	medium	no	medium	high	low	P_1	high	P_1	low	low	sustainable
Huegelland	silt_clay	high	low	high	medium	high	low	P_1	high	P_1	medium	low	unsustainable
Geest	sand	medium	low	low	low	low	high	P_1	low	P_no	low	low	sustainable
Geest	sand	low	low	low	low	medium	medium	P_1	low	P_2	medium	low	unsustainable
Geest	peat	high	no	high	medium	high	low	P_1	medium	P_2	high	low	unsustainable
Huegelland	sand	low	medium	low	low	low	high	P_5	low	P_4	low	high	sustainable
Huegelland	silt_clay	medium	low	low	low	low	high	P_1	medium	P_1	medium	low	unsustainable
Huegelland	silt_clay	high	no	high	medium	medium	medium	P_3	medium	P_3	medium	medium	sustainable
Huegelland	sand	medium	low	low	low	low	high	P_1	medium	P_no	medium	low	unsustainable
Huegelland	silt_clay	medium	low	low	low	high	low	P_1	high	P_2	high	low	unsustainable
Huegelland	silt_clay	medium	low	low	low	medium	low	P_no	high	P_no	low	low	sustainable
Marsch	silt_clay	low	low	low	low	high	low	P_1	high	P_2	low	medium	sustainable
Geest	peat	low	medium	no	low	high	low	P_1	medium	P_1	high	low	unsustainable
Geest	peat	medium	high	low	medium	high	low	P_1	low	P_2	medium	medium	sustainable
Huegelland	silt_clay	medium	low	low	low	high	low	P_1	high	P_2	low	medium	sustainable
Geest	sand	low	high	low	medium	low	high	P_1	low	P_no	medium	low	unsustainable
Geest	sand	medium	medium	low	low	low	high	P_1	medium	P_1	medium	low	unsustainable
Marsch	silt_clay	low	low	low	low	medium	medium	P_1	high	P_1	low	low	sustainable
Geest	silt_clay	medium	no	low	low	high	low	P_1	high	P_2	low	medium	sustainable
Huegelland	sand	high	low	low	low	low	high	P_1	medium	P_no	medium	low	unsustainable
Huegelland	silt_clay	high	no	medium	medium	high	low	P_1	high	P_2	low	medium	sustainable
Geest	sand	high	low	low	low	low	high	P_5	low	P_5	medium	high	sustainable
Huegelland	sand	medium	no	low	low	low	high	P_1	medium	P_1	low	low	sustainable
Geest	sand	medium	no	low	low	low	high	P_1	low	P_no	low	low	sustainable
Marsch	silt_clay	low	medium	low	medium	low	high	P_1	high	P_no	low	low	sustainable
Huegelland	silt_clay	high	no	low	low	medium	low	P_1	medium	P_2	low	medium	sustainable
Huegelland	silt_clay	medium	no	medium	low	high	low	P_1	high	P_2	low	medium	sustainable
Geest	sand	medium	high	low	medium	low	high	P_5	low	P_3	medium	medium	sustainable
Marsch	silt_clay	low	no	low	low	high	low	P_no	low	P_no	low	low	sustainable
Geest	peat	medium	no	low	low	high	low	P_no	medium	P_no	low	low	sustainable
Geest	sand	medium	low	low	low	low	high	P_1	low	P_no	high	low	unsustainable
Geest	silt_clay	low	low	low	low	medium	low	P_1	high	P_1	low	low	sustainable
Marsch	silt_clay	low	low	low	low	high	low	P_1	high	P_2	low	medium	sustainable
Huegelland	silt_clay	high	no	medium	low	high	low	P_1	medium	P_2	low	low	sustainable
Huegelland	silt_clay	high	low	low	low	high	low	P_1	high	P_2	low	low	sustainable
Geest	sand	high	no	low	low	low	high	P_1	medium	P_2	low	medium	sustainable
Marsch	silt_clay	low	low	low	low	high	low	P_1	medium	P_1	high	low	unsustainable
Huegelland	sand	high	no	medium	low	low	high	P_3	low	P_3	high	medium	unsustainable
Geest	sand	medium	medium	low	medium	low	high	P_1	medium	P_no	high	low	unsustainable
Huegelland	silt_clay	high	no	low	low	high	low	P_1	high	P_1	low	low	sustainable
Huegelland	silt_clay	medium	low	low	low	low	high	P_5	medium	P_4	high	high	sustainable
Huegelland	sand	high	medium	high	high	low	high	P_1	high	P_no	low	low	sustainable
Huegelland	silt_clay	high	low	no	low	high	low	P_1	low	P_2	low	medium	sustainable
Geest	silt_clay	low	low	medium	low	high	low	P_no	medium	P_1	high	low	unsustainable
Huegelland	silt_clay	medium	low	medium	low	high	low	P_1	medium	P_2	low	low	sustainable
Geest	sand	low	high	low	medium	low	high	P_1	medium	P_no	low	low	sustainable
Geest	silt_clay	high	medium	medium	medium	high	low	P_1	high	P_1	low	low	sustainable
Huegelland	sand	medium	medium	low	medium	low	high	P_1	low	P_no	high	low	unsustainable
Marsch	silt_clay	low	low	low	low	medium	medium	P_1	high	P_1	low	low	sustainable
Marsch	silt_clay	medium	no	low	low	high	low	P_1	high	P_1	low	low	sustainable
Marsch	silt_clay	low	no	low	low	high	low	P_no	high	P_no	low	low	sustainable
Huegelland	silt_clay	high	low	low	low	medium	medium	P_1	high	P_2	low	low	sustainable
Geest	sand	medium	high	no	medium	low	high	P_1	low	P_no	low	low	sustainable
Huegelland	silt_clay	low	no	low	low	high	low	P_1	low	P_1	medium	low	unsustainable
Geest	sand	medium	low	low	low	high	high	P_1	medium	P_no	low	low	sustainable
Huegelland	silt_clay	low	low	low	low	high	low	P_3	high	P_3	low	medium	sustainable
Geest	sand	low	medium	no	low	low	high	P_1	low	P_1	high	low	unsustainable
Geest	sand	medium	high	low	medium	low	high	P_1	low	P_no	high	low	unsustainable
Huegelland	sand	high	low	low	low	medium	medium	P_5	low	P_5	low	high	sustainable
Huegelland	peat	medium	medium	low	medium	high	low	P_1	medium	P_1	low	low	sustainable
Huegelland	sand	medium	high	low	low	low	high	P_1	low	P_no	low	low	sustainable
Geest	sand	low	no	low	low	low	high	P_1	low	P_no	low	low	sustainable
Huegelland	sand	high	medium	low	medium	low	high	P_3	low	P_2	low	low	sustainable
Huegelland	silt_clay	high	no	medium	low	medium	low	P_1	high	P_2	low	low	sustainable
Geest	sand	high	low	low	low	low	high	P_1	medium	P_no	high	low	unsustainable
Geest	sand	medium	high	low	medium	low	high	P_5	low	P_4	low	high	sustainable
Huegelland	sand	medium	low	low	low	medium	high	P_1	low	P_1	low	low	sustainable
Marsch	silt_clay	low	low	low	low	high	low	P_1	high	P_2	medium	medium	sustainable
Huegelland	silt_clay	high	low	low	low	low	high	P_1	high	P_2	medium	low	unsustainable
Geest	peat	medium	medium	low	medium	high	medium	P_1	medium	P_1	medium	low	unsustainable
Geest	sand	high	medium	low	low	low	high	P_1	low	P_no	high	low	unsustainable
Geest	peat	low	high	low	medium	high	low	P_1	medium	P_1	low	low	sustainable
Huegelland	silt_clay	low	low	low	low	high	low	P_1	high	P_1	low	low	sustainable
Huegelland	sand	medium	low	low	low	low	high	P_no	low	P_no	low	low	sustainable
Huegelland	silt_clay	low	low	low	low	low	high	P_1	high	P_no	medium	low	unsustainable
Geest	sand	medium	high	low	low	low	high	P_no	medium	P_no	medium	low	unsustainable
Geest	sand	low	high	low	low	low	high	P_2	medium	P_1	low	low	sustainable
Geest	silt_clay	high	no	low	low	high	low	P_5	high	P_5	high	high	sustainable
Huegelland	sand	high	low	low	low	low	high	P_1	low	P_1	medium	low	unsustainable
Huegelland	silt_clay	high	low	low	low	high	low	P_5	high	P_5	high	high	sustainable
Huegelland	silt_clay	high	no	medium	low	high	low	P_1	high	P_2	low	medium	sustainable
Marsch	silt_clay	low	low	low	low	medium	low	P_1	high	P_1	low	low	sustainable
Huegelland	peat	medium	medium	low	medium	low	high	P_1	low	P_1	low	low	sustainable
Huegelland	sand	low	medium	low	medium	high	high	P_1	medium	P_1	low	low	sustainable
Geest	sand	high	no	high	medium	low	high	P_1	medium	P_no	high	low	unsustainable
Geest	silt_clay	low	low	low	low	high	low	P_1	high	P_1	high	low	unsustainable
Marsch	silt_clay	low	low	low	low	high	low	P_1	high	P_2	medium	medium	sustainable
Huegelland	silt_clay	medium	no	low	low	low	high	P_1	high	P_no	medium	low	unsustainable
Huegelland	silt_clay	medium	medium	low	low	high	medium	P_1	medium	P_1	low	low	sustainable
Marsch	silt_clay	low	low	low	low	low	high	P_1	high	P_1	low	low	sustainable
Geest	silt_clay	high	high	low	high	high	low	P_2	high	P_1	low	low	sustainable
Geest	sand	low	no	low	low	low	high	P_no	low	P_no	high	low	unsustainable
Huegelland	sand	medium	medium	low	medium	low	high	P_1	low	P_no	low	low	sustainable
Huegelland	silt_clay	medium	high	medium	high	low	high	P_1	high	P_no	low	low	sustainable
Geest	peat	medium	low	high	medium	low	medium	P_1	medium	P_no	high	low	unsustainable
Marsch	silt_clay	low	low	low	low	medium	medium	P_1	high	P_no	low	low	sustainable
Huegelland	silt_clay	high	low	low	low	high	low	P_1	low	P_2	low	low	sustainable
Huegelland	peat	high	low	low	low	high	medium	P_1	high	P_1	low	low	sustainable
Huegelland	silt_clay	medium	low	low	low	high	low	P_1	high	P_2	low	medium	sustainable
Marsch	silt_clay	low	low	low	low	medium	low	P_1	high	P_2	high	low	unsustainable
Geest	silt_clay	low	no	low	low	medium	low	P_1	high	P_1	medium	low	unsustainable
Huegelland	sand	high	no	low	low	medium	medium	P_1	low	P_1	medium	low	unsustainable
Geest	sand	medium	medium	low	medium	low	high	P_no	medium	P_no	high	low	unsustainable
Geest	sand	high	low	low	low	low	high	P_1	low	P_no	low	low	sustainable
Huegelland	silt_clay	high	low	medium	medium	high	low	P_1	high	P_1	medium	low	unsustainable
Geest	sand	low	high	no	medium	medium	medium	P_5	medium	P_5	low	high	sustainable
Geest	sand	low	low	no	low	low	high	P_1	low	P_no	low	low	sustainable
Marsch	silt_clay	low	low	low	low	medium	medium	P_1	high	P_1	high	low	unsustainable
Huegelland	sand	high	no	medium	medium	high	low	P_5	high	P_5	medium	high	sustainable
Geest	sand	high	low	low	low	low	high	P_5	medium	P_5	low	high	sustainable
Huegelland	silt_clay	low	low	low	low	medium	low	P_1	high	P_2	low	medium	sustainable
Huegelland	silt_clay	medium	no	low	low	high	low	P_5	high	P_5	low	high	sustainable
Geest	sand	high	low	low	low	medium	medium	P_1	low	P_no	low	low	sustainable
Huegelland	sand	high	low	low	low	low	medium	P_1	low	P_2	low	low	sustainable
Huegelland	silt_clay	medium	low	low	low	high	low	P_1	high	P_1	low	low	sustainable
Huegelland	peat	high	low	medium	medium	medium	medium	P_1	medium	P_1	low	low	sustainable
Huegelland	silt_clay	medium	no	low	low	high	low	P_5	medium	P_5	low	high	sustainable
Huegelland	peat	low	high	high	high	low	high	P_1	medium	P_no	low	low	sustainable
Huegelland	sand	high	low	low	low	low	high	P_1	medium	P_2	low	medium	sustainable
Geest	silt_clay	low	low	low	low	low	high	P_1	high	P_no	medium	low	unsustainable
Geest	sand	medium	medium	low	medium	low	high	P_1	low	P_no	low	low	sustainable
Huegelland	sand	high	low	low	low	low	high	P_1	low	P_1	medium	low	unsustainable
Geest	other	low	low	low	low	high	low	P_no	high	P_no	medium	low	unsustainable
Huegelland	sand	high	high	medium	high	low	high	P_no	low	P_no	medium	low	unsustainable
Geest	silt_clay	high	no	medium	medium	high	low	P_5	low	P_4	low	high	sustainable
Huegelland	silt_clay	medium	medium	low	low	high	low	P_1	medium	P_2	low	medium	sustainable
Huegelland	silt_clay	medium	low	high	high	medium	medium	P_1	high	P_no	low	low	sustainable
Huegelland	silt_clay	high	low	low	low	high	medium	P_3	high	P_4	low	high	sustainable
Huegelland	silt_clay	high	low	medium	medium	high	low	P_1	medium	P_1	low	low	sustainable
Geest	sand	medium	low	low	low	low	high	P_1	medium	P_no	medium	low	unsustainable
Geest	sand	medium	low	low	low	low	high	P_no	medium	P_no	high	low	unsustainable
Huegelland	silt_clay	medium	low	low	low	high	low	P_1	high	P_1	low	low	sustainable
Huegelland	silt_clay	high	low	medium	medium	high	low	P_1	high	P_1	low	low	sustainable
Huegelland	silt_clay	high	low	low	low	low	medium	P_1	low	P_2	low	low	sustainable
Huegelland	silt_clay	high	low	high	low	low	high	P_1	high	P_2	medium	low	unsustainable
Geest	silt_clay	low	high	low	low	high	low	P_1	high	P_2	low	medium	sustainable
Geest	sand	medium	no	low	low	low	high	P_1	low	P_1	high	low	unsustainable
Geest	silt_clay	high	high	medium	high	high	low	P_1	high	P_2	medium	medium	sustainable
Huegelland	silt_clay	low	no	low	low	low	high	P_5	medium	P_4	low	medium	sustainable
Geest	silt_clay	medium	low	low	low	high	low	P_5	high	P_5	medium	high	sustainable
Marsch	silt_clay	low	no	low	low	medium	medium	P_1	high	P_1	high	low	unsustainable
Huegelland	silt_clay	medium	low	low	low	high	low	P_1	medium	P_2	low	low	sustainable
Huegelland	sand	high	low	low	low	low	medium	P_1	medium	P_2	medium	medium	sustainable
Huegelland	silt_clay	high	medium	low	medium	high	low	P_1	medium	P_2	low	low	sustainable
Geest	silt_clay	low	low	low	low	low	high	P_1	high	P_2	low	low	sustainable
Marsch	silt_clay	low	low	low	low	medium	low	P_no	low	P_no	low	low	sustainable
Huegelland	sand	medium	medium	low	medium	medium	high	P_2	low	P_1	low	low	sustainable
Huegelland	sand	medium	high	low	medium	low	high	P_1	low	P_no	high	low	unsustainable
Huegelland	silt_clay	high	low	high	medium	medium	high	P_1	medium	P_no	low	low	sustainable
Huegelland	silt_clay	low	low	low	low	high	low	P_1	high	P_2	high	medium	unsustainable
Huegelland	sand	high	low	low	low	low	high	P_3	low	P_4	low	high	sustainable
Geest	sand	low	medium	low	medium	low	high	P_1	medium	P_no	medium	low	unsustainable
Huegelland	silt_clay	low	no	low	low	high	low	P_1	high	P_1	low	low	sustainable
Huegelland	silt_clay	high	low	low	low	low	high	P_1	high	P_1	low	low	sustainable
Huegelland	silt_clay	high	low	medium	low	high	low	P_no	low	P_no	medium	low	unsustainable
Geest	peat	high	low	high	medium	high	low	P_5	medium	P_5	medium	high	sustainable
Huegelland	silt_clay	high	low	low	low	high	low	P_1	high	P_1	low	low	sustainable
Geest	silt_clay	medium	low	low	low	medium	medium	P_1	high	P_2	high	low	unsustainable
Huegelland	other	high	no	low	low	high	low	P_1	low	P_2	low	medium	sustainable
Huegelland	sand	medium	high	low	low	low	high	P_1	low	P_no	low	low	sustainable
Geest	sand	medium	high	low	medium	low	high	P_no	medium	P_no	low	low	sustainable
Geest	peat	high	medium	medium	medium	high	low	P_1	medium	P_no	low	low	sustainable
Huegelland	sand	low	no	low	low	high	low	P_no	low	P_no	low	low	sustainable
Huegelland	silt_clay	medium	no	medium	low	high	low	P_1	medium	P_2	medium	low	unsustainable
Geest	peat	high	high	medium	high	high	low	P_5	medium	P_4	high	medium	unsustainable
Marsch	silt_clay	low	low	low	low	high	low	P_1	high	P_1	medium	low	unsustainable
Huegelland	peat	low	no	low	low	high	low	P_1	medium	P_1	low	low	sustainable
Geest	sand	low	low	low	low	high	low	P_5	low	P_5	low	high	sustainable
Marsch	silt_clay	low	low	low	low	medium	low	P_1	high	P_2	low	medium	sustainable
Geest	sand	low	low	low	low	low	high	P_no	medium	P_no	medium	low	unsustainable
Marsch	sand	medium	low	medium	low	low	high	P_1	low	P_no	low	low	sustainable
Marsch	silt_clay	medium	no	low	low	medium	medium	P_1	high	P_2	high	medium	unsustainable
Huegelland	sand	medium	low	low	low	low	high	P_1	high	P_1	low	low	sustainable
Geest	sand	high	low	low	low	low	high	P_1	medium	P_no	low	low	sustainable
Geest	sand	low	low	low	low	low	high	P_2	medium	P_1	low	low	sustainable
Geest	silt_clay	high	medium	medium	medium	low	high	P_1	high	P_no	high	low	unsustainable
Geest	peat	low	medium	low	low	high	low	P_1	medium	P_2	low	low	sustainable
Huegelland	silt_clay	medium	high	low	low	high	low	P_1	high	P_1	low	low	sustainable
Geest	peat	medium	medium	no	low	high	low	P_1	medium	P_1	high	low	unsustainable
Geest	sand	medium	low	low	low	low	high	P_1	low	P_1	medium	low	unsustainable
Huegelland	silt_clay	high	low	low	low	medium	low	P_1	low	P_2	low	medium	sustainable
Geest	sand	medium	low	low	low	medium	medium	P_1	low	P_no	low	low	sustainable
Geest	sand	high	low	low	low	medium	high	P_1	medium	P_2	medium	low	unsustainable
Marsch	silt_clay	low	low	low	low	high	medium	P_no	high	P_no	medium	low	unsustainable
Geest	sand	low	high	low	low	low	high	P_1	medium	P_no	medium	low	unsustainable
Huegelland	silt_clay	medium	no	high	medium	medium	high	P_1	high	P_2	medium	medium	sustainable
Huegelland	sand	low	high	low	high	low	high	P_5	low	P_4	low	medium	sustainable
Huegelland	silt_clay	high	no	medium	medium	medium	low	P_5	medium	P_5	low	high	sustainable
Huegelland	silt_clay	medium	low	low	low	medium	low	P_1	high	P_1	high	low	unsustainable
Marsch	silt_clay	low	low	low	low	high	low	P_1	high	P_2	high	medium	unsustainable
Huegelland	silt_clay	medium	no	high	medium	medium	medium	P_1	medium	P_1	low	low	sustainable
Marsch	silt_clay	low	low	low	low	high	low	P_2	high	P_3	low	medium	sustainable
Huegelland	silt_clay	medium	low	low	low	high	low	P_1	high	P_1	medium	low	unsustainable
Geest	sand	medium	medium	low	medium	high	low	P_1	low	P_1	medium	low	unsustainable
Geest	silt_clay	medium	low	low	low	high	low	P_4	low	P_5	medium	high	sustainable
Geest	peat	medium	low	low	low	high	low	P_1	low	P_1	medium	low	unsustainable
Marsch	sand	medium	low	low	low	low	high	P_1	high	P_1	medium	low	unsustainable
Geest	peat	low	high	low	medium	high	low	P_1	medium	P_1	medium	low	unsustainable
Geest	sand	low	low	low	low	low	high	P_1	low	P_no	medium	low	unsustainable
Huegelland	sand	high	high	medium	high	low	high	P_no	low	P_no	low	low	sustainable
Marsch	silt_clay	low	low	low	low	high	low	P_1	high	P_2	medium	medium	sustainable
Huegelland	sand	high	medium	medium	medium	low	high	P_1	low	P_no	low	low	sustainable
Geest	sand	high	low	low	low	high	medium	P_1	medium	P_1	low	low	sustainable
Huegelland	silt_clay	medium	no	low	low	low	high	P_1	high	P_2	medium	low	unsustainable
Geest	other	low	no	low	low	medium	medium	P_1	low	P_no	medium	low	unsustainable
Huegelland	sand	high	low	medium	low	low	high	P_1	medium	P_no	low	low	sustainable
Marsch	silt_clay	low	low	low	low	low	high	P_1	high	P_no	low	low	sustainable
Geest	peat	medium	high	no	medium	medium	medium	P_no	low	P_no	low	low	sustainable
Huegelland	silt_clay	high	low	low	low	high	low	P_1	high	P_2	low	medium	sustainable
Huegelland	peat	high	high	medium	medium	low	high	P_1	high	P_no	low	low	sustainable
Geest	sand	medium	low	low	low	low	high	P_1	high	P_no	high	low	unsustainable
Geest	other	low	high	low	medium	low	high	P_1	low	P_no	low	low	sustainable
Huegelland	silt_clay	high	low	low	low	high	low	P_1	low	P_2	medium	medium	sustainable
Huegelland	peat	medium	medium	low	medium	high	low	P_1	high	P_2	low	medium	sustainable
Huegelland	sand	medium	medium	low	medium	high	low	P_1	low	P_no	low	low	sustainable
Geest	silt_clay	medium	low	medium	medium	high	low	P_1	low	P_no	low	low	sustainable
Huegelland	silt_clay	medium	no	low	low	medium	low	P_1	high	P_2	low	medium	sustainable
Huegelland	silt_clay	medium	no	low	low	medium	medium	P_1	high	P_1	medium	low	unsustainable
Geest	sand	medium	medium	low	low	low	high	P_no	low	P_no	high	low	unsustainable
Marsch	silt_clay	low	no	low	low	high	low	P_1	high	P_2	medium	medium	sustainable
Huegelland	sand	medium	medium	medium	medium	low	high	P_1	medium	P_no	low	low	sustainable
Geest	sand	low	high	low	low	low	high	P_1	medium	P_no	low	low	sustainable
Geest	other	medium	no	low	low	high	low	P_1	high	P_1	low	low	sustainable
Geest	sand	medium	high	low	medium	low	high	P_1	high	P_no	high	low	unsustainable
Huegelland	silt_clay	medium	high	low	high	low	high	P_1	high	P_1	low	low	sustainable
Geest	silt_clay	low	medium	low	medium	high	low	P_1	high	P_1	low	low	sustainable
Geest	sand	medium	medium	low	low	low	high	P_1	medium	P_no	high	low	unsustainable
Huegelland	silt_clay	medium	low	low	low	high	medium	P_1	high	P_2	low	medium	sustainable
Geest	silt_clay	medium	low	medium	medium	medium	low	P_1	high	P_1	low	low	sustainable
Geest	sand	medium	medium	low	low	low	high	P_5	medium	P_5	medium	high	sustainable
Marsch	silt_clay	low	low	low	low	medium	medium	P_1	high	P_1	medium	low	unsustainable
Geest	sand	medium	low	medium	medium	medium	medium	P_1	low	P_1	high	low	unsustainable
Geest	silt_clay	low	no	low	low	low	medium	P_no	high	P_no	high	low	unsustainable
Geest	silt_clay	low	medium	low	low	medium	medium	P_1	low	P_no	low	low	sustainable
Marsch	silt_clay	medium	no	medium	medium	medium	medium	P_1	high	P_1	low	low	sustainable
Geest	silt_clay	high	low	low	low	medium	low	P_1	medium	P_1	medium	low	unsustainable
Huegelland	sand	high	no	low	low	high	medium	P_1	high	P_2	low	medium	sustainable
Huegelland	silt_clay	high	no	high	medium	high	low	P_1	high	P_2	low	low	sustainable
Huegelland	silt_clay	high	medium	medium	medium	high	low	P_1	high	P_1	medium	low	unsustainable
Geest	silt_clay	medium	no	low	low	high	low	P_1	low	P_2	medium	low	unsustainable
Geest	silt_clay	medium	low	medium	low	high	low	P_1	high	P_1	medium	low	unsustainable
Geest	silt_clay	low	no	low	low	high	low	P_1	high	P_2	low	medium	sustainable
Marsch	silt_clay	low	low	low	low	high	low	P_1	high	P_2	high	low	unsustainable
Geest	peat	low	high	no	low	high	low	P_1	low	P_2	low	low	sustainable
Geest	peat	high	low	high	low	high	low	P_1	low	P_1	high	low	unsustainable
Huegelland	silt_clay	high	low	high	low	medium	medium	P_1	high	P_1	low	low	sustainable
Geest	silt_clay	low	low	low	low	high	low	P_1	low	P_1	low	low	sustainable
Geest	peat	low	high	no	medium	high	low	P_1	low	P_1	high	low	unsustainable
Geest	sand	medium	low	low	low	low	high	P_1	low	P_1	high	low	unsustainable
Geest	peat	low	medium	no	medium	high	medium	P_5	high	P_4	low	medium	sustainable
Huegelland	sand	high	low	high	low	low	high	P_no	high	P_no	medium	low	unsustainable
Marsch	silt_clay	low	low	low	low	high	low	P_1	high	P_2	low	low	sustainable
Huegelland	sand	high	no	medium	low	high	low	P_1	high	P_2	low	low	sustainable
Huegelland	peat	low	high	no	medium	high	low	P_2	medium	P_2	low	medium	sustainable
Geest	peat	high	no	high	low	medium	low	P_5	low	P_5	medium	high	sustainable
Geest	sand	medium	low	low	low	low	high	P_1	low	P_no	high	low	unsustainable
Huegelland	silt_clay	high	medium	medium	medium	medium	medium	P_3	high	P_3	low	medium	sustainable
Marsch	silt_clay	low	low	low	low	high	low	P_1	high	P_2	high	low	unsustainable
Huegelland	silt_clay	high	low	low	low	low	high	P_1	high	P_1	low	low	sustainable
Huegelland	silt_clay	high	low	medium	medium	medium	low	P_1	high	P_2	low	medium	sustainable
Huegelland	silt_clay	high	no	high	high	low	high	P_1	low	P_no	low	low	sustainable
Geest	sand	high	low	low	low	low	high	P_1	low	P_1	medium	low	unsustainable
Huegelland	peat	high	low	low	low	low	high	P_3	medium	P_2	medium	medium	sustainable
Huegelland	silt_clay	high	no	high	low	high	low	P_5	high	P_5	low	high	sustainable
Marsch	silt_clay	low	no	low	low	high	low	P_no	high	P_1	medium	low	unsustainable
Huegelland	silt_clay	low	no	low	low	low	high	P_1	high	P_1	medium	low	unsustainable
Geest	peat	low	low	no	low	medium	low	P_1	medium	P_2	medium	low	unsustainable
Geest	other	low	medium	low	medium	medium	high	P_1	high	P_2	high	low	unsustainable
Geest	sand	medium	high	low	high	high	low	P_5	low	P_3	high	medium	unsustainable
Huegelland	sand	low	medium	low	low	low	medium	P_1	low	P_1	low	low	sustainable
Geest	sand	high	low	medium	low	low	high	P_1	low	P_1	high	low	unsustainable
Marsch	silt_clay	high	medium	low	medium	low	high	P_1	high	P_no	low	low	sustainable
Huegelland	silt_clay	medium	low	low	low	medium	medium	P_1	high	P_1	medium	low	unsustainable
Marsch	silt_clay	low	low	low	low	high	low	P_1	high	P_1	medium	low	unsustainable
Geest	silt_clay	medium	no	medium	low	high	low	P_1	high	P_2	high	medium	unsustainable
Huegelland	silt_clay	medium	low	low	low	high	low	P_1	medium	P_1	low	low	sustainable
Geest	sand	medium	high	low	medium	high	medium	P_1	medium	P_no	high	low	unsustainable
Huegelland	sand	high	low	medium	low	medium	medium	P_1	low	P_1	low	low	sustainable
Huegelland	peat	medium	medium	low	low	high	low	P_1	medium	P_1	high	low	unsustainable
Marsch	silt_clay	low	no	low	low	medium	medium	P_1	high	P_2	high	medium	unsustainable
Huegelland	silt_clay	high	low	low	low	medium	high	P_1	low	P_no	high	low	unsustainable
Geest	sand	high	low	high	medium	high	low	P_1	low	P_1	medium	low	unsustainable
Geest	silt_clay	low	low	low	low	high	low	P_1	high	P_1	low	low	sustainable
Geest	silt_clay	medium	low	no	low	medium	medium	P_1	medium	P_1	low	low	sustainable
Huegelland	silt_clay	high	no	low	low	medium	low	P_1	high	P_1	low	low	sustainable
Huegelland	peat	high	medium	high	medium	high	low	P_1	high	P_1	low	low	sustainable
Huegelland	silt_clay	medium	low	low	low	high	medium	P_5	high	P_5	low	high	sustainable
Huegelland	silt_clay	medium	low	low	low	low	high	P_1	high	P_no	low	low	sustainable
Huegelland	silt_clay	high	medium	low	medium	medium	low	P_1	high	P_1	medium	low	unsustainable
Geest	peat	low	low	low	low	high	medium	P_5	medium	P_5	high	high	sustainable
Marsch	silt_clay	low	medium	low	low	high	low	P_1	high	P_2	low	low	sustainable
Huegelland	silt_clay	high	no	medium	low	low	medium	P_1	low	P_1	low	low	sustainable
Huegelland	silt_clay	medium	no	medium	low	high	low	P_1	high	P_2	medium	low	unsustainable
Geest	silt_clay	medium	no	low	low	medium	low	P_no	high	P_1	medium	low	unsustainable
Geest	silt_clay	low	low	low	low	high	low	P_1	high	P_2	high	medium	unsustainable
Huegelland	silt_clay	high	medium	medium	medium	high	low	P_1	medium	P_2	low	medium	sustainable
Geest	peat	medium	low	low	low	high	low	P_5	high	P_5	low	high	sustainable
Geest	sand	medium	low	low	low	low	high	P_1	low	P_1	low	low	sustainable
Huegelland	silt_clay	low	low	low	low	medium	medium	P_1	medium	P_1	high	low	unsustainable
Geest	sand	low	high	low	medium	low	high	P_1	medium	P_no	low	low	sustainable
Geest	sand	low	low	low	low	low	high	P_1	medium	P_2	medium	low	unsustainable
Huegelland	silt_clay	medium	low	low	low	high	low	P_1	medium	P_1	low	low	sustainable
Marsch	silt_clay	medium	low	low	low	medium	low	P_1	high	P_2	medium	low	unsustainable
Geest	sand	medium	high	low	medium	low	high	P_5	low	P_4	low	medium	sustainable
Geest	sand	high	no	medium	low	low	high	P_1	medium	P_no	high	low	unsustainable
Huegelland	sand	high	medium	high	high	low	high	P_1	high	P_1	high	low	unsustainable
Marsch	silt_clay	low	low	low	low	high	medium	P_1	high	P_2	high	low	unsustainable
Geest	sand	medium	medium	low	medium	low	high	P_1	low	P_no	low	low	sustainable
Geest	peat	high	no	high	medium	high	low	P_1	high	P_1	low	low	sustainable
Geest	sand	medium	medium	low	low	low	high	P_1	low	P_2	high	medium	unsustainable
Geest	sand	medium	low	low	low	low	high	P_5	medium	P_4	low	medium	sustainable
Huegelland	silt_clay	medium	no	high	medium	medium	low	P_3	high	P_4	low	high	sustainable
Huegelland	sand	low	low	low	low	low	high	P_1	medium	P_2	low	medium	sustainable
Marsch	silt_clay	low	low	low	low	low	high	P_1	high	P_1	low	low	sustainable
Huegelland	sand	medium	low	low	low	high	low	P_no	medium	P_no	medium	low	unsustainable
Huegelland	silt_clay	low	low	low	low	low	medium	P_5	high	P_5	low	high	sustainable
Huegelland	sand	high	medium	low	medium	low	high	P_1	medium	P_no	low	low	sustainable
Huegelland	silt_clay	high	no	low	low	high	low	P_1	high	P_2	low	medium	sustainable
Huegelland	silt_clay	high	no	low	low	medium	medium	P_1	high	P_1	medium	low	unsustainable
Geest	silt_clay	high	low	high	high	low	high	P_1	medium	P_no	low	low	sustainable
Huegelland	silt_clay	medium	low	low	low	high	low	P_1	high	P_1	low	low	sustainable
Huegelland	silt_clay	high	no	medium	medium	medium	medium	P_no	high	P_no	low	low	sustainable
Geest	sand	high	low	low	low	low	high	P_5	medium	P_4	low	high	sustainable
Geest	silt_clay	medium	no	low	low	high	low	P_no	high	P_1	low	low	sustainable
Geest	silt_clay	low	low	low	low	high	low	P_5	high	P_5	high	high	sustainable
Huegelland	silt_clay	medium	low	low	low	medium	low	P_5	low	P_5	low	high	sustainable
Huegelland	silt_clay	high	low	high	medium	high	low	P_1	high	P_1	low	low	sustainable
Marsch	silt_clay	low	low	medium	medium	high	low	P_2	medium	P_1	high	low	unsustainable
Geest	peat	high	low	high	low	high	low	P_1	medium	P_2	high	medium	unsustainable
Huegelland	silt_clay	medium	no	low	low	high	low	P_1	medium	P_1	low	low	sustainable
Huegelland	silt_clay	medium	no	low	low	low	high	P_1	high	P_no	low	low	sustainable
Geest	sand	low	high	low	medium	low	high	P_1	low	P_1	medium	low	unsustainable
Geest	sand	medium	low	medium	low	low	high	P_1	low	P_no	medium	low	unsustainable
Geest	other	high	no	medium	low	high	low	P_no	high	P_1	low	low	sustainable
Huegelland	silt_clay	low	low	low	low	high	low	P_1	high	P_1	low	low	sustainable
Geest	peat	medium	low	medium	medium	medium	medium	P_5	high	P_5	high	high	sustainable
Huegelland	silt_clay	high	no	medium	low	low	high	P_1	high	P_1	low	low	sustainable
Geest	sand	low	low	low	low	low	high	P_1	low	P_1	medium	low	unsustainable
Huegelland	silt_clay	high	no	medium	low	high	low	P_1	medium	P_1	low	low	sustainable
Huegelland	silt_clay	medium	no	low	low	high	low	P_3	high	P_3	low	medium	sustainable
Marsch	silt_clay	low	low	low	low	low	high	P_1	medium	P_no	medium	low	unsustainable
Huegelland	silt_clay	medium	low	low	low	low	medium	P_1	high	P_1	low	low	sustainable
Huegelland	silt_clay	low	low	low	low	high	low	P_no	high	P_no	low	low	sustainable
Geest	sand	high	low	low	low	low	high	P_5	medium	P_4	medium	high	sustainable
Huegelland	silt_clay	low	medium	low	medium	high	low	P_3	high	P_3	low	medium	sustainable
Huegelland	silt_clay	high	no	low	low	medium	medium	P_1	high	P_1	low	low	sustainable
Geest	sand	medium	low	low	low	low	high	P_1	low	P_no	high	low	unsustainable
Huegelland	silt_clay	medium	no	low	low	low	high	P_1	high	P_no	low	low	sustainable
Huegelland	silt_clay	medium	no	low	low	high	low	P_1	low	P_2	low	medium	sustainable
Huegelland	silt_clay	high	low	medium	medium	medium	low	P_1	medium	P_no	low	low	sustainable
Geest	sand	low	high	low	medium	low	high	P_1	low	P_no	medium	low	unsustainable
Geest	silt_clay	medium	low	low	low	medium	medium	P_1	high	P_1	medium	low	unsustainable
Huegelland	silt_clay	high	medium	medium	medium	medium	low	P_3	high	P_3	low	medium	sustainable
Geest	sand	high	low	high	medium	low	high	P_1	medium	P_no	low	low	sustainable
Marsch	silt_clay	low	low	low	low	high	low	P_1	high	P_1	low	low	sustainable
Geest	peat	medium	low	low	low	high	low	P_1	medium	P_2	low	medium	sustainable
Marsch	silt_clay	low	low	low	low	medium	medium	P_1	high	P_no	high	low	unsustainable
Geest	sand	low	medium	low	medium	high	high	P_1	medium	P_1	medium	low	unsustainable
Geest	sand	medium	high	low	low	low	high	P_1	medium	P_1	medium	low	unsustainable
Geest	sand	high	low	high	low	low	high	P_5	high	P_5	low	high	sustainable
Marsch	silt_clay	low	no	low	low	medium	medium	P_1	high	P_1	medium	low	unsustainable
Geest	sand	medium	low	low	low	low	high	P_1	medium	P_no	high	low	unsustainable
Geest	silt_clay	high	no	medium	medium	medium	medium	P_2	medium	P_1	medium	low	unsustainable
Geest	sand	low	high	low	high	low	high	P_1	low	P_no	medium	low	unsustainable
Huegelland	silt_clay	high	no	high	medium	medium	medium	P_5	high	P_5	low	high	sustainable
Huegelland	silt_clay	high	no	high	low	high	low	P_1	medium	P_2	low	low	sustainable
Huegelland	sand	low	high	low	medium	high	low	P_1	low	P_no	low	low	sustainable
Huegelland	sand	medium	high	low	medium	low	high	P_5	low	P_4	low	high	sustainable
Huegelland	sand	high	medium	medium	medium	low	high	P_1	low	P_no	low	low	sustainable
Geest	peat	high	low	low	low	high	low	P_1	medium	P_1	low	low	sustainable
Marsch	silt_clay	medium	no	high	medium	medium	medium	P_no	high	P_no	high	low	unsustainable
Geest	silt_clay	high	low	low	low	medium	medium	P_5	high	P_5	medium	high	sustainable
Huegelland	peat	low	medium	no	low	high	low	P_1	medium	P_1	medium	low	unsustainable
Huegelland	silt_clay	high	no	medium	low	medium	medium	P_1	low	P_1	low	low	sustainable
Geest	silt_clay	low	low	low	low	low	high	P_no	high	P_1	medium	low	unsustainable
Huegelland	silt_clay	medium	low	medium	low	low	high	P_5	low	P_4	medium	high	sustainable
Geest	peat	low	high	low	medium	medium	medium	P_1	medium	P_1	medium	low	unsustainable
Huegelland	silt_clay	high	no	low	low	medium	low	P_1	high	P_1	medium	low	unsustainable
Huegelland	silt_clay	medium	no	low	low	medium	low	P_1	high	P_2	low	low	sustainable
Geest	sand	low	medium	no	low	low	high	P_1	low	P_1	low	low	sustainable
Huegelland	silt_clay	high	low	medium	low	high	low	P_1	low	P_2	low	medium	sustainable
Marsch	silt_clay	low	low	low	low	high	low	P_1	medium	P_1	low	low	sustainable
Geest	sand	high	low	low	low	low	high	P_1	low	P_1	low	low	sustainable
Huegelland	silt_clay	high	no	low	low	high	low	P_1	medium	P_1	low	low	sustainable
Huegelland	sand	high	low	low	low	low	high	P_5	low	P_4	medium	medium	sustainable
Geest	sand	low	low	low	low	low	high	P_1	low	P_no	medium	low	unsustainable
Geest	silt_clay	high	low	medium	medium	low	high	P_5	medium	P_4	high	high	sustainable
Huegelland	silt_clay	medium	no	medium	low	low	high	P_5	low	P_5	low	high	sustainable
Geest	peat	high	high	no	low	high	low	P_1	medium	P_2	medium	medium	sustainable
Huegelland	sand	high	low	low	low	low	high	P_5	medium	P_5	low	high	sustainable
Geest	sand	medium	high	low	medium	low	high	P_1	low	P_no	high	low	unsustainable
Geest	peat	high	no	medium	low	high	low	P_no	medium	P_no	high	low	unsustainable
Geest	sand	medium	low	medium	low	high	medium	P_1	low	P_2	high	medium	unsustainable
Geest	silt_clay	high	no	high	medium	low	high	P_1	high	P_no	medium	low	unsustainable
Marsch	silt_clay	medium	low	low	low	high	low	P_1	high	P_1	low	low	sustainable
Marsch	silt_clay	low	no	high	low	medium	high	P_1	high	P_no	high	low	unsustainable
Huegelland	silt_clay	high	low	high	medium	medium	medium	P_1	high	P_no	medium	low	unsustainable
Huegelland	silt_clay	medium	no	low	low	medium	low	P_1	high	P_1	low	low	sustainable
Marsch	silt_clay	low	low	low	low	low	high	P_1	high	P_no	low	low	sustainable
Geest	sand	medium	medium	low	medium	low	medium	P_1	low	P_1	medium	low	unsustainable
Geest	peat	medium	high	low	medium	high	low	P_5	medium	P_5	high	high	sustainable
Huegelland	peat	high	low	low	low	high	low	P_1	medium	P_1	medium	low	unsustainable
Huegelland	sand	high	low	low	low	low	high	P_1	high	P_no	low	low	sustainable
Geest	sand	low	high	low	medium	low	high	P_1	medium	P_no	low	low	sustainable
Geest	sand	low	high	low	high	low	high	P_1	low	P_no	medium	low	unsustainable
Marsch	silt_clay	medium	low	low	low	medium	medium	P_1	high	P_no	low	low	sustainable
Huegelland	silt_clay	medium	low	low	low	high	low	P_1	high	P_2	low	low	sustainable
Huegelland	silt_clay	high	no	low	low	high	high	P_5	high	P_4	low	medium	sustainable
Marsch	silt_clay	low	low	low	low	low	high	P_1	medium	P_no	medium	low	unsustainable
Geest	peat	medium	low	no	low	high	low	P_1	low	P_2	high	medium	unsustainable
Geest	sand	high	low	low	low	low	high	P_5	medium	P_5	medium	high	sustainable
Geest	sand	high	medium	medium	medium	low	high	P_1	low	P_no	high	low	unsustainable
Geest	silt_clay	medium	no	medium	low	high	low	P_1	high	P_1	medium	low	unsustainable
Geest	silt_clay	low	low	low	low	high	low	P_1	high	P_1	high	low	unsustainable
Geest	sand	medium	medium	low	low	low	high	P_1	low	P_no	low	low	sustainable
Huegelland	silt_clay	high	no	medium	low	medium	medium	P_1	high	P_1	low	low	sustainable
Huegelland	silt_clay	high	no	low	low	high	low	P_3	high	P_3	low	medium	sustainable
Huegelland	silt_clay	high	no	high	medium	high	low	P_1	high	P_1	low	low	sustainable
Huegelland	silt_clay	high	no	high	medium	high	medium	P_1	high	P_1	medium	low	unsustainable
Geest	sand	high	low	medium	medium	low	high	P_1	low	P_no	medium	low	unsustainable
Geest	sand	high	low	low	low	medium	medium	P_1	low	P_2	medium	medium	sustainable
Huegelland	sand	high	high	low	high	low	high	P_1	low	P_no	medium	low	unsustainable
Geest	sand	medium	medium	low	medium	low	high	P_5	high	P_4	high	high	sustainable
Geest	sand	medium	medium	medium	medium	low	high	P_1	low	P_no	low	low	sustainable
Huegelland	silt_clay	medium	no	low	low	high	low	P_1	high	P_1	low	low	sustainable
Marsch	silt_clay	low	low	medium	medium	high	low	P_3	high	P_3	low	medium	sustainable
Geest	silt_clay	low	no	low	low	low	high	P_1	high	P_no	medium	low	unsustainable
Marsch	silt_clay	low	low	low	low	high	low	P_1	high	P_2	medium	medium	sustainable
Geest	silt_clay	low	low	low	low	medium	medium	P_1	medium	P_2	medium	low	unsustainable
Marsch	silt_clay	low	low	low	low	medium	medium	P_1	low	P_no	medium	low	unsustainable
Huegelland	silt_clay	high	low	low	low	high	low	P_1	medium	P_1	medium	low	unsustainable
Huegelland	silt_clay	high	low	low	low	high	low	P_1	high	P_1	low	low	sustainable
Geest	silt_clay	medium	no	medium	medium	high	low	P_1	medium	P_no	medium	low	unsustainable
Huegelland	silt_clay	high	no	low	low	high	low	P_1	low	P_no	low	low	sustainable
Huegelland	sand	medium	low	low	low	high	medium	P_5	medium	P_5	medium	high	sustainable
Geest	peat	medium	high	low	medium	high	low	P_1	high	P_1	high	low	unsustainable
Geest	silt_clay	medium	low	low	low	medium	low	P_1	medium	P_1	medium	low	unsustainable
Geest	sand	medium	low	low	low	low	medium	P_1	medium	P_1	high	low	unsustainable
Huegelland	silt_clay	medium	no	low	low	medium	low	P_no	high	P_no	low	low	sustainable
Huegelland	silt_clay	low	low	low	low	high	low	P_1	high	P_2	low	low	sustainable
Huegelland	silt_clay	high	low	medium	medium	high	low	P_5	high	P_5	low	high	sustainable
Geest	sand	high	low	low	low	low	high	P_1	low	P_no	medium	low	unsustainable
Huegelland	silt_clay	low	no	low	low	high	low	P_1	high	P_2	low	low	sustainable
Huegelland	silt_clay	medium	no	low	low	high	low	P_1	high	P_2	low	low	sustainable
Huegelland	peat	medium	low	low	low	high	low	P_1	low	P_2	medium	medium	sustainable
Huegelland	silt_clay	high	no	medium	low	high	low	P_5	medium	P_5	low	high	sustainable
Huegelland	silt_clay	low	no	low	low	low	high	P_1	high	P_no	low	low	sustainable
Marsch	silt_clay	medium	no	medium	low	high	low	P_1	high	P_2	high	medium	unsustainable
Geest	sand	medium	medium	low	medium	low	high	P_1	low	P_no	medium	low	unsustainable
Geest	sand	high	medium	high	medium	low	high	P_1	high	P_no	medium	low	unsustainable
Marsch	silt_clay	low	low	low	low	high	low	P_1	medium	P_2	low	low	sustainable
Geest	sand	medium	medium	low	medium	low	high	P_1	medium	P_no	medium	low	unsustainable
Huegelland	silt_clay	low	low	low	low	medium	medium	P_5	high	P_5	low	high	sustainable
Huegelland	silt_clay	high	no	medium	low	medium	medium	P_1	medium	P_1	low	low	sustainable
Huegelland	silt_clay	medium	low	low	low	high	low	P_1	high	P_1	medium	low	unsustainable
Geest	sand	medium	no	low	low	low	high	P_1	low	P_no	medium	low	unsustainable
Marsch	silt_clay	low	low	low	low	low	high	P_1	high	P_no	high	low	unsustainable
Huegelland	sand	high	no	low	low	low	high	P_no	low	P_no	low	low	sustainable
Geest	peat	low	low	low	low	medium	medium	P_1	medium	P_1	low	low	sustainable
Geest	sand	medium	medium	low	low	low	high	P_5	low	P_5	medium	high	sustainable
Marsch	silt_clay	low	no	low	low	medium	medium	P_1	high	P_no	high	low	unsustainable
Geest	sand	low	high	low	medium	low	medium	P_no	medium	P_no	low	low	sustainable
Geest	sand	high	high	low	medium	low	high	P_no	low	P_no	high	low	unsustainable
Marsch	silt_clay	low	low	low	low	high	low	P_1	medium	P_2	high	low	unsustainable
Huegelland	sand	medium	medium	low	low	medium	medium	P_1	medium	P_1	low	low	sustainable
Huegelland	peat	medium	low	low	low	high	low	P_1	high	P_1	high	low	unsustainable
Huegelland	peat	high	low	high	high	medium	medium	P_1	medium	P_no	low	low	sustainable
Huegelland	silt_clay	medium	low	low	low	medium	medium	P_1	high	P_2	low	medium	sustainable
Huegelland	silt_clay	medium	low	low	low	low	high	P_1	high	P_no	low	low	sustainable
Geest	silt_clay	high	no	low	low	low	high	P_1	high	P_no	high	low	unsustainable
Huegelland	silt_clay	high	no	low	low	high	low	P_1	high	P_2	low	medium	sustainable
Huegelland	silt_clay	high	high	low	high	low	high	P_1	high	P_no	low	low	sustainable
Geest	sand	medium	high	low	low	low	high	P_1	medium	P_no	medium	low	unsustainable
Geest	sand	low	high	low	medium	low	high	P_1	low	P_no	medium	low	unsustainable
Huegelland	silt_clay	high	low	high	medium	high	medium	P_1	low	P_1	low	low	sustainable
Huegelland	silt_clay	low	low	low	low	medium	low	P_1	high	P_2	high	low	unsustainable
Marsch	silt_clay	low	low	low	low	high	low	P_1	medium	P_1	low	low	sustainable
Huegelland	silt_clay	medium	no	low	low	high	medium	P_1	high	P_2	low	medium	sustainable
Geest	silt_clay	medium	high	high	high	high	low	P_1	high	P_no	high	low	unsustainable
Huegelland	sand	high	low	high	medium	low	high	P_1	medium	P_no	low	low	sustainable
Geest	sand	high	medium	low	low	low	high	P_1	low	P_no	medium	low	unsustainable
Geest	sand	high	low	high	medium	low	high	P_1	medium	P_no	medium	low	unsustainable
Geest	sand	medium	medium	low	medium	low	high	P_1	low	P_no	low	low	sustainable
Huegelland	silt_clay	high	no	low	low	high	low	P_1	high	P_2	low	low	sustainable
Huegelland	silt_clay	medium	no	medium	medium	medium	low	P_1	high	P_2	low	medium	sustainable
Huegelland	silt_clay	high	no	low	low	low	medium	P_1	high	P_1	medium	low	unsustainable
Geest	sand	high	low	low	low	low	high	P_1	medium	P_no	low	low	sustainable
Huegelland	silt_clay	high	no	low	low	high	low	P_1	high	P_1	low	low	sustainable
Huegelland	silt_clay	medium	low	low	low	medium	medium	P_1	medium	P_1	low	low	sustainable
Marsch	silt_clay	low	low	low	low	low	high	P_1	high	P_no	low	low	sustainable
Geest	sand	low	medium	low	low	high	high	P_1	high	P_1	medium	low	unsustainable
Geest	silt_clay	medium	no	high	medium	low	high	P_1	high	P_no	high	low	unsustainable
Marsch	silt_clay	low	no	low	low	high	low	P_1	low	P_2	low	medium	sustainable
Marsch	silt_clay	low	low	low	low	high	low	P_1	low	P_2	low	low	sustainable
Marsch	silt_clay	low	low	low	low	high	low	P_1	high	P_1	medium	low	unsustainable
Marsch	silt_clay	low	medium	low	low	high	medium	P_no	high	P_no	medium	low	unsustainable
Huegelland	silt_clay	medium	low	medium	medium	high	medium	P_no	high	P_no	high	low	unsustainable
Geest	sand	medium	high	low	medium	high	low	P_1	high	P_2	low	medium	sustainable
Geest	sand	medium	high	low	low	low	high	P_1	high	P_1	high	low	unsustainable
Geest	silt_clay	low	low	low	low	low	high	P_no	high	P_no	low	low	sustainable
Huegelland	silt_clay	medium	no	low	low	medium	high	P_1	high	P_2	low	low	sustainable
Huegelland	silt_clay	high	no	high	low	low	high	P_1	high	P_no	high	low	unsustainable
Marsch	silt_clay	low	low	low	low	high	low	P_5	high	P_5	low	high	sustainable
Geest	sand	high	no	low	low	low	high	P_1	low	P_no	medium	low	unsustainable
Geest	sand	high	low	low	low	low	high	P_1	low	P_no	medium	low	unsustainable
Marsch	silt_clay	medium	low	low	low	low	medium	P_1	high	P_1	high	low	unsustainable
Geest	sand	medium	high	low	medium	low	high	P_1	high	P_1	low	low	sustainable
Huegelland	sand	medium	high	low	medium	high	low	P_1	medium	P_no	low	low	sustainable
Geest	sand	low	high	low	low	low	high	P_no	low	P_no	low	low	sustainable
Marsch	silt_clay	low	low	low	low	high	low	P_no	high	P_no	low	low	sustainable
Huegelland	silt_clay	medium	low	low	low	medium	medium	P_1	high	P_2	low	low	sustainable
Geest	sand	low	high	low	low	low	medium	P_1	low	P_no	medium	low	unsustainable
Geest	silt_clay	high	no	low	low	low	high	P_5	high	P_4	medium	medium	sustainable
Huegelland	silt_clay	medium	low	low	low	medium	medium	P_1	high	P_1	low	low	sustainable
Geest	peat	low	medium	no	low	high	low	P_1	medium	P_2	medium	medium	sustainable
Marsch	silt_clay	low	medium	medium	medium	high	low	P_1	high	P_2	medium	medium	sustainable
Huegelland	silt_clay	high	no	low	low	medium	medium	P_3	low	P_3	low	medium	sustainable
Huegelland	sand	high	low	medium	low	low	high	P_no	low	P_1	low	low	sustainable
Huegelland	silt_clay	high	low	high	medium	medium	medium	P_1	high	P_1	low	low	sustainable
Huegelland	silt_clay	high	no	low	low	medium	medium	P_5	high	P_5	low	high	sustainable
Huegelland	silt_clay	high	low	medium	low	medium	medium	P_1	low	P_no	low	low	sustainable
Marsch	silt_clay	low	low	low	low	high	medium	P_1	high	P_1	low	low	sustainable
Geest	sand	medium	high	low	medium	low	high	P_1	low	P_no	low	low	sustainable
Huegelland	silt_clay	medium	no	low	low	low	high	P_1	low	P_no	low	low	sustainable
Huegelland	sand	high	low	high	medium	low	high	P_1	medium	P_no	high	low	unsustainable
Geest	peat	high	high	medium	high	high	low	P_5	low	P_4	low	medium	sustainable
Geest	sand	medium	low	low	low	medium	high	P_1	low	P_1	low	low	sustainable
Geest	sand	medium	low	low	low	low	high	P_1	medium	P_2	low	low	sustainable
Geest	sand	high	medium	low	medium	high	high	P_1	medium	P_no	medium	low	unsustainable
Huegelland	silt_clay	high	no	low	low	medium	low	P_5	high	P_5	low	high	sustainable
Marsch	silt_clay	low	low	low	low	low	high	P_1	high	P_1	high	low	unsustainable
Huegelland	other	low	no	low	low	low	high	P_1	low	P_no	medium	low	unsustainable
Geest	sand	low	high	low	low	low	high	P_no	low	P_1	low	low	sustainable
Geest	sand	low	low	low	low	low	high	P_4	high	P_3	high	medium	unsustainable
Geest	peat	high	no	low	low	medium	medium	P_1	medium	P_1	low	low	sustainable
Huegelland	silt_clay	medium	low	high	low	high	low	P_5	medium	P_5	low	high	sustainable
Geest	sand	high	high	medium	medium	low	high	P_1	low	P_no	high	low	unsustainable
Huegelland	sand	medium	high	low	medium	low	high	P_1	medium	P_1	low	low	sustainable
Geest	silt_clay	high	low	medium	low	low	high	P_1	medium	P_no	medium	low	unsustainable
Marsch	silt_clay	low	low	low	low	high	low	P_1	high	P_2	medium	medium	sustainable
Marsch	silt_clay	low	low	low	low	high	low	P_no	high	P_no	low	low	sustainable
Huegelland	silt_clay	high	low	low	low	low	high	P_1	high	P_no	medium	low	unsustainable
Huegelland	silt_clay	medium	low	low	low	medium	medium	P_5	medium	P_5	low	high	sustainable
Geest	silt_clay	medium	no	low	low	high	low	P_1	high	P_1	high	low	unsustainable
Geest	sand	medium	low	high	medium	low	high	P_5	low	P_4	medium	medium	sustainable
Geest	sand	low	medium	low	medium	high	medium	P_1	low	P_1	medium	low	unsustainable
Geest	sand	high	low	low	low	medium	low	P_1	low	P_1	medium	low	unsustainable
Huegelland	sand	medium	low	low	low	low	high	P_1	low	P_2	medium	low	unsustainable
Geest	sand	medium	low	medium	medium	high	low	P_1	low	P_1	high	low	unsustainable
Huegelland	sand	low	low	low	low	low	high	P_1	medium	P_no	low	low	sustainable
Huegelland	sand	high	medium	low	medium	low	high	P_5	medium	P_4	medium	medium	sustainable
Geest	peat	low	high	no	medium	high	low	P_1	medium	P_2	high	low	unsustainable
Huegelland	silt_clay	high	no	medium	low	medium	low	P_1	high	P_2	low	low	sustainable
Geest	silt_clay	medium	no	low	low	low	medium	P_1	medium	P_2	low	low	sustainable
Geest	silt_clay	medium	low	low	low	high	low	P_no	low	P_no	high	low	unsustainable
Geest	sand	high	no	high	low	low	high	P_no	low	P_no	high	low	unsustainable
Huegelland	silt_clay	high	high	medium	medium	high	low	P_1	high	P_2	low	medium	sustainable
Geest	sand	low	high	low	medium	low	high	P_1	low	P_no	low	low	sustainable
Geest	sand	high	high	medium	medium	low	medium	P_no	medium	P_no	medium	low	unsustainable
Geest	sand	low	medium	low	low	low	high	P_1	medium	P_no	medium	low	unsustainable
Huegelland	sand	medium	low	low	low	low	high	P_1	low	P_1	low	low	sustainable
Geest	sand	medium	low	low	low	medium	medium	P_1	low	P_1	low	low	sustainable
Geest	silt_clay	high	low	low	low	high	low	P_1	high	P_2	high	medium	unsustainable
Geest	sand	low	medium	low	medium	low	high	P_1	low	P_no	high	low	unsustainable
Huegelland	sand	high	low	high	low	high	low	P_1	low	P_1	medium	low	unsustainable
Huegelland	silt_clay	medium	low	low	low	low	high	P_no	high	P_no	low	low	sustainable
Huegelland	silt_clay	medium	no	medium	low	high	low	P_1	high	P_2	low	medium	sustainable
Geest	sand	low	medium	low	low	low	high	P_1	medium	P_no	high	low	unsustainable
Geest	sand	medium	no	low	low	low	high	P_1	low	P_no	high	low	unsustainable
Geest	sand	low	high	low	low	low	high	P_1	low	P_1	medium	low	unsustainable
Geest	sand	low	high	low	low	low	high	P_1	medium	P_1	medium	low	unsustainable
Huegelland	silt_clay	high	low	low	low	high	low	P_1	low	P_1	low	low	sustainable
Huegelland	silt_clay	high	low	low	low	high	low	P_1	low	P_1	low	low	sustainable
Huegelland	silt_clay	low	no	low	low	medium	medium	P_1	high	P_no	low	low	sustainable
Huegelland	silt_clay	medium	no	low	low	low	high	P_1	high	P_2	low	medium	sustainable
Huegelland	peat	medium	high	low	medium	low	high	P_5	high	P_5	low	high	sustainable
Geest	silt_clay	high	low	low	low	high	low	P_1	high	P_1	medium	low	unsustainable
Geest	silt_clay	low	low	low	low	high	low	P_1	medium	P_1	low	low	sustainable
Geest	silt_clay	high	medium	low	low	high	low	P_1	high	P_1	medium	low	unsustainable
Huegelland	sand	high	low	low	low	low	high	P_1	low	P_no	low	low	sustainable
Geest	sand	medium	high	low	medium	low	high	P_5	high	P_4	high	medium	unsustainable
Huegelland	silt_clay	medium	no	low	low	high	low	P_1	medium	P_2	low	low	sustainable
Geest	sand	medium	medium	low	low	low	high	P_1	medium	P_no	high	low	unsustainable
Geest	silt_clay	high	high	low	medium	medium	high	P_1	medium	P_no	low	low	sustainable
Huegelland	silt_clay	high	medium	medium	medium	high	low	P_3	high	P_4	low	medium	sustainable
Marsch	silt_clay	low	low	low	low	high	medium	P_1	low	P_1	low	low	sustainable
Geest	sand	low	medium	low	low	high	low	P_1	medium	P_1	high	low	unsustainable
Marsch	silt_clay	low	low	low	low	low	high	P_1	high	P_no	high	low	unsustainable
Geest	silt_clay	low	low	low	low	low	high	P_1	high	P_no	low	low	sustainable
Huegelland	silt_clay	high	low	low	low	low	high	P_1	low	P_1	medium	low	unsustainable
Geest	silt_clay	high	low	high	medium	medium	medium	P_1	medium	P_1	high	low	unsustainable
Geest	silt_clay	medium	no	low	low	high	low	P_1	high	P_1	medium	low	unsustainable
Geest	silt_clay	high	no	high	medium	high	low	P_1	medium	P_1	low	low	sustainable
Huegelland	silt_clay	medium	no	low	low	high	low	P_1	high	P_2	low	medium	sustainable
Geest	sand	medium	no	low	low	low	high	P_5	low	P_3	high	medium	unsustainable
Geest	silt_clay	low	low	medium	medium	high	low	P_1	low	P_no	low	low	sustainable
Huegelland	silt_clay	low	medium	low	low	medium	medium	P_1	low	P_1	low	low	sustainable
Huegelland	silt_clay	medium	high	medium	medium	medium	low	P_1	high	P_1	low	low	sustainable
Geest	sand	medium	low	low	low	low	high	P_1	low	P_1	high	low	unsustainable
Geest	silt_clay	high	no	medium	low	low	high	P_5	low	P_4	high	high	sustainable
Geest	sand	low	medium	low	medium	low	high	P_1	low	P_no	medium	low	unsustainable
Huegelland	silt_clay	high	low	low	low	high	medium	P_1	medium	P_1	low	low	sustainable
Huegelland	silt_clay	high	no	low	low	medium	medium	P_5	high	P_5	low	high	sustainable
Geest	sand	low	low	low	low	low	high	P_1	low	P_1	low	low	sustainable
Geest	silt_clay	low	low	low	low	low	high	P_1	high	P_2	low	medium	sustainable
Geest	sand	high	low	low	low	low	high	P_1	low	P_no	medium	low	unsustainable
Geest	peat	low	low	no	low	high	low	P_no	medium	P_no	medium	low	unsustainable
Geest	sand	medium	medium	low	medium	medium	low	P_1	low	P_2	low	low	sustainable
Huegelland	silt_clay	high	no	high	high	high	low	P_1	high	P_no	low	low	sustainable
Huegelland	sand	medium	medium	low	low	medium	medium	P_1	low	P_1	low	low	sustainable
Huegelland	sand	medium	low	medium	medium	high	low	P_5	low	P_5	low	high	sustainable
Geest	sand	medium	medium	low	medium	low	high	P_5	low	P_4	medium	medium	sustainable
Geest	sand	medium	high	medium	high	low	high	P_1	low	P_no	medium	low	unsustainable
Geest	silt_clay	high	low	medium	medium	high	low	P_1	high	P_1	low	low	sustainable
Geest	silt_clay	medium	no	low	low	low	high	P_1	high	P_no	medium	low	unsustainable
Geest	silt_clay	high	low	low	low	medium	medium	P_1	medium	P_2	low	low	sustainable
Geest	silt_clay	high	no	low	low	medium	medium	P_1	low	P_1	low	low	sustainable
Huegelland	silt_clay	high	low	medium	medium	low	high	P_1	high	P_no	low	low	sustainable
Huegelland	peat	high	no	low	low	high	low	P_1	medium	P_1	low	low	sustainable
Huegelland	silt_clay	low	low	low	low	high	low	P_no	high	P_1	low	low	sustainable
Geest	sand	high	low	low	low	low	high	P_1	low	P_no	medium	low	unsustainable
Marsch	silt_clay	low	low	low	low	high	low	P_5	high	P_5	low	high	sustainable
Geest	sand	high	no	low	low	low	high	P_5	medium	P_3	high	medium	unsustainable
Huegelland	sand	high	no	low	low	low	high	P_1	medium	P_2	medium	low	unsustainable
Geest	sand	high	medium	medium	medium	low	high	P_1	medium	P_no	low	low	sustainable
Geest	sand	high	medium	low	low	low	high	P_1	low	P_no	medium	low	unsustainable
Geest	silt_clay	medium	no	low	low	high	low	P_1	high	P_2	high	medium	unsustainable
Geest	sand	high	no	medium	medium	low	high	P_no	low	P_no	medium	low	unsustainable
Geest	peat	medium	low	low	low	high	low	P_1	medium	P_2	high	low	unsustainable
Geest	sand	low	low	no	low	medium	high	P_1	low	P_no	high	low	unsustainable
Huegelland	sand	high	no	low	low	low	high	P_1	low	P_no	low	low	sustainable
Huegelland	silt_clay	high	no	low	low	medium	medium	P_1	high	P_2	low	low	sustainable
Huegelland	sand	high	low	medium	medium	low	high	P_5	medium	P_4	low	high	sustainable
Huegelland	silt_clay	high	no	low	low	high	low	P_1	high	P_2	high	medium	unsustainable
Marsch	silt_clay	low	no	low	low	high	low	P_1	high	P_2	low	low	sustainable
Huegelland	silt_clay	high	no	low	low	medium	medium	P_1	high	P_1	medium	low	unsustainable
Huegelland	silt_clay	low	low	low	low	high	low	P_5	high	P_5	high	high	sustainable
Geest	sand	high	low	high	medium	low	high	P_1	low	P_no	medium	low	unsustainable
Huegelland	silt_clay	high	no	medium	low	medium	high	P_1	high	P_2	low	low	sustainable
Geest	silt_clay	low	high	low	low	high	low	P_5	low	P_5	medium	high	sustainable
Huegelland	sand	high	low	low	low	low	high	P_3	medium	P_3	low	medium	sustainable
Huegelland	silt_clay	high	low	low	low	low	high	P_1	medium	P_no	low	low	sustainable
Geest	silt_clay	medium	no	low	low	low	high	P_5	medium	P_5	medium	high	sustainable
Huegelland	silt_clay	medium	low	medium	medium	high	low	P_1	high	P_2	low	low	sustainable
Geest	silt_clay	medium	no	low	low	medium	high	P_1	high	P_no	low	low	sustainable
Huegelland	silt_clay	high	low	medium	low	low	high	P_1	high	P_no	low	low	sustainable
Geest	sand	high	low	low	low	low	high	P_1	medium	P_2	high	low	unsustainable
Huegelland	silt_clay	high	low	low	low	high	low	P_5	high	P_5	low	high	sustainable
Geest	silt_clay	medium	low	low	low	high	low	P_1	high	P_1	medium	low	unsustainable
Geest	peat	medium	low	low	low	high	low	P_1	medium	P_2	medium	medium	sustainable
Huegelland	sand	medium	medium	low	low	low	high	P_1	low	P_2	low	medium	sustainable
Marsch	silt_clay	low	low	low	low	high	low	P_1	high	P_2	low	medium	sustainable
Geest	peat	medium	high	low	medium	high	low	P_1	low	P_no	low	low	sustainable
Huegelland	silt_clay	high	medium	high	medium	medium	low	P_1	medium	P_1	low	low	sustainable
Geest	silt_clay	low	low	low	low	low	high	P_1	low	P_2	low	medium	sustainable
Geest	sand	low	low	low	low	low	high	P_1	medium	P_2	low	low	sustainable
Geest	sand	medium	high	low	low	low	high	P_1	low	P_no	high	low	unsustainable
Geest	sand	low	medium	low	medium	high	low	P_1	high	P_1	low	low	sustainable
Geest	silt_clay	high	no	medium	low	low	high	P_no	high	P_no	low	low	sustainable
Geest	peat	medium	medium	low	medium	high	low	P_5	low	P_4	low	medium	sustainable
Huegelland	silt_clay	high	no	low	low	medium	low	P_1	high	P_1	low	low	sustainable
Geest	sand	high	high	medium	medium	low	high	P_5	low	P_4	high	high	sustainable
Huegelland	sand	high	medium	low	medium	low	high	P_1	low	P_no	low	low	sustainable
Geest	silt_clay	low	low	low	low	medium	medium	P_1	high	P_1	medium	low	unsustainable
Geest	sand	medium	medium	low	medium	low	high	P_1	medium	P_no	medium	low	unsustainable
Huegelland	silt_clay	high	no	low	low	high	low	P_5	high	P_5	low	high	sustainable
Geest	sand	low	high	low	medium	low	high	P_no	medium	P_no	high	low	unsustainable
Huegelland	silt_clay	high	high	medium	medium	high	low	P_1	high	P_no	low	low	sustainable
Geest	sand	medium	no	low	low	low	high	P_1	medium	P_1	medium	low	unsustainable
Geest	sand	medium	low	low	low	low	high	P_1	medium	P_2	medium	medium	sustainable
Geest	peat	low	low	low	low	high	low	P_1	high	P_2	medium	low	unsustainable
Huegelland	silt_clay	high	no	low	low	high	low	P_1	high	P_2	low	low	sustainable
Huegelland	silt_clay	medium	low	low	low	high	low	P_1	medium	P_2	low	low	sustainable
Geest	sand	low	low	low	low	low	high	P_1	low	P_1	medium	low	unsustainable
Geest	sand	medium	low	low	low	medium	medium	P_1	medium	P_no	low	low	sustainable
Geest	sand	high	high	low	high	low	high	P_1	medium	P_no	medium	low	unsustainable
Huegelland	other	high	no	high	medium	high	low	P_1	medium	P_1	medium	low	unsustainable
Marsch	silt_clay	low	low	low	low	high	low	P_1	low	P_1	medium	low	unsustainable
Geest	peat	medium	low	medium	low	high	low	P_1	high	P_2	medium	medium	sustainable
Huegelland	silt_clay	medium	low	low	low	high	low	P_1	high	P_1	low	low	sustainable
Huegelland	sand	medium	low	low	low	low	high	P_1	low	P_no	low	low	sustainable
Marsch	silt_clay	low	low	low	low	low	high	P_1	high	P_1	medium	low	unsustainable
Huegelland	peat	high	low	medium	medium	low	high	P_1	medium	P_no	low	low	sustainable
Huegelland	silt_clay	high	low	low	low	medium	medium	P_5	high	P_5	low	high	sustainable
Huegelland	silt_clay	medium	medium	low	medium	medium	medium	P_1	high	P_2	low	medium	sustainable
Geest	silt_clay	medium	low	low	low	medium	medium	P_5	high	P_5	low	high	sustainable
Huegelland	silt_clay	low	no	low	low	medium	low	P_1	high	P_1	low	low	sustainable
Marsch	silt_clay	low	no	low	low	low	high	P_1	high	P_1	low	low	sustainable
Geest	peat	low	low	low	low	high	low	P_1	medium	P_2	medium	medium	sustainable
Huegelland	silt_clay	low	low	low	low	low	high	P_1	high	P_2	low	medium	sustainable
Huegelland	silt_clay	low	low	low	low	high	low	P_1	medium	P_1	high	low	unsustainable
Huegelland	peat	high	no	low	low	high	low	P_1	high	P_2	low	low	sustainable
Huegelland	silt_clay	high	low	low	low	high	low	P_1	medium	P_2	low	low	sustainable
Geest	sand	low	low	low	low	low	high	P_1	low	P_no	high	low	unsustainable
Geest	silt_clay	low	medium	low	medium	high	low	P_1	high	P_1	medium	low	unsustainable
Huegelland	silt_clay	high	low	medium	medium	high	low	P_no	high	P_1	high	low	unsustainable
Geest	sand	medium	medium	low	low	low	high	P_1	low	P_1	medium	low	unsustainable
Geest	sand	medium	high	low	medium	low	high	P_5	low	P_4	low	medium	sustainable
Geest	sand	high	low	low	low	low	high	P_1	medium	P_1	high	low	unsustainable
Marsch	silt_clay	low	no	low	low	medium	low	P_1	high	P_2	low	low	sustainable
Huegelland	silt_clay	low	no	low	low	medium	medium	P_1	low	P_no	low	low	sustainable
Huegelland	silt_clay	medium	low	low	low	medium	medium	P_no	medium	P_no	medium	low	unsustainable
Huegelland	silt_clay	high	low	medium	medium	low	high	P_1	high	P_no	medium	low	unsustainable
Huegelland	silt_clay	high	low	medium	low	medium	medium	P_1	high	P_1	low	low	sustainable
Huegelland	sand	high	low	high	high	low	high	P_1	medium	P_no	low	low	sustainable
Geest	silt_clay	medium	no	medium	medium	high	low	P_1	high	P_1	high	low	unsustainable
Geest	peat	medium	no	low	low	medium	low	P_1	low	P_1	low	low	sustainable
Huegelland	silt_clay	medium	low	medium	low	low	medium	P_1	medium	P_no	low	low	sustainable
Huegelland	silt_clay	medium	no	low	low	low	high	P_1	high	P_no	low	low	sustainable
Geest	sand	medium	low	low	low	medium	low	P_5	low	P_5	low	high	sustainable
Geest	sand	low	high	low	medium	low	medium	P_1	low	P_1	high	low	unsustainable
Huegelland	silt_clay	high	low	medium	low	medium	medium	P_3	high	P_3	low	medium	sustainable
Geest	silt_clay	low	low	low	low	medium	low	P_1	medium	P_1	medium	low	unsustainable
Geest	peat	high	low	medium	low	high	low	P_5	medium	P_5	high	high	sustainable
Geest	silt_clay	low	low	low	low	high	medium	P_2	medium	P_2	high	low	unsustainable
Marsch	silt_clay	low	low	low	low	medium	medium	P_1	high	P_1	medium	low	unsustainable
Huegelland	sand	high	high	low	medium	low	high	P_1	low	P_no	low	low	sustainable
Huegelland	silt_clay	medium	low	medium	low	low	high	P_1	high	P_1	low	low	sustainable
Geest	sand	low	medium	low	medium	low	high	P_1	medium	P_1	high	low	unsustainable
Marsch	silt_clay	low	medium	low	low	high	low	P_2	medium	P_2	low	medium	sustainable
Huegelland	silt_clay	high	no	low	low	high	low	P_1	low	P_1	low	low	sustainable
Huegelland	silt_clay	medium	no	low	low	high	low	P_5	high	P_5	high	high	sustainable
Geest	sand	medium	high	medium	high	low	high	P_1	high	P_no	low	low	sustainable
Marsch	silt_clay	low	low	low	low	high	low	P_1	medium	P_1	low	low	sustainable
Marsch	peat	low	high	no	medium	high	low	P_1	medium	P_no	low	low	sustainable
Geest	peat	low	low	no	low	high	low	P_1	medium	P_1	medium	low	unsustainable
Huegelland	silt_clay	medium	low	high	high	low	high	P_1	high	P_no	low	low	sustainable
Huegelland	silt_clay	low	low	low	low	high	low	P_1	high	P_1	high	low	unsustainable
Geest	silt_clay	high	no	low	low	high	low	P_1	high	P_1	medium	low	unsustainable
Huegelland	silt_clay	medium	low	low	low	high	low	P_1	high	P_2	low	low	sustainable
Geest	sand	low	medium	low	low	low	high	P_1	medium	P_2	low	medium	sustainable
Geest	peat	high	no	low	low	high	low	P_1	low	P_no	high	low	unsustainable
Huegelland	silt_clay	high	low	low	low	medium	low	P_1	high	P_2	low	medium	sustainable
Geest	sand	high	low	low	low	low	high	P_no	medium	P_no	low	low	sustainable
Huegelland	silt_clay	high	low	medium	low	high	low	P_3	high	P_4	low	medium	sustainable
Geest	sand	medium	low	low	low	low	high	P_1	medium	P_no	low	low	sustainable
Huegelland	silt_clay	medium	low	low	low	high	low	P_no	medium	P_no	low	low	sustainable
Geest	sand	high	no	medium	low	high	low	P_1	high	P_1	high	low	unsustainable
Huegelland	silt_clay	medium	low	low	low	medium	medium	P_1	high	P_2	low	low	sustainable
Geest	peat	medium	high	low	high	high	low	P_1	medium	P_1	high	low	unsustainable
Geest	sand	high	low	medium	low	low	high	P_2	low	P_3	medium	medium	sustainable
Huegelland	other	medium	medium	low	low	low	high	P_1	low	P_no	low	low	sustainable
Marsch	silt_clay	medium	no	low	low	high	low	P_1	high	P_2	medium	low	unsustainable
Huegelland	silt_clay	medium	low	low	low	high	low	P_1	high	P_1	low	low	sustainable
Geest	silt_clay	medium	low	low	low	low	high	P_5	high	P_3	high	medium	unsustainable
Geest	sand	medium	high	low	high	medium	medium	P_1	low	P_no	medium	low	unsustainable
Huegelland	silt_clay	medium	no	high	medium	high	medium	P_1	high	P_1	medium	low	unsustainable
Marsch	silt_clay	low	low	low	low	high	low	P_1	high	P_1	high	low	unsustainable
Geest	sand	low	medium	low	low	low	high	P_1	medium	P_no	low	low	sustainable
Huegelland	silt_clay	high	no	low	low	medium	medium	P_1	medium	P_1	low	low	sustainable
Geest	sand	high	high	low	medium	low	high	P_1	low	P_no	medium	low	unsustainable
Marsch	silt_clay	low	no	low	low	low	high	P_2	low	P_1	low	low	sustainable
Huegelland	other	medium	high	low	high	low	high	P_1	low	P_no	medium	low	unsustainable
Geest	sand	low	high	low	medium	low	high	P_1	low	P_no	low	low	sustainable
Huegelland	silt_clay	high	no	high	medium	medium	medium	P_1	high	P_1	low	low	sustainable
Geest	other	medium	medium	high	high	medium	medium	P_1	medium	P_no	high	low	unsustainable
Geest	silt_clay	low	low	low	low	medium	high	P_no	high	P_no	low	low	sustainable
Marsch	silt_clay	low	low	low	low	high	low	P_1	medium	P_2	low	low	sustainable
Huegelland	silt_clay	low	low	low	low	medium	low	P_1	low	P_2	low	low	sustainable
Huegelland	silt_clay	medium	low	low	low	low	medium	P_5	high	P_5	low	high	sustainable
Huegelland	silt_clay	low	low	low	low	high	low	P_1	high	P_2	low	medium	sustainable
Geest	sand	low	high	low	medium	low	high	P_1	low	P_no	high	low	unsustainable
Huegelland	sand	high	medium	low	low	low	high	P_2	low	P_1	low	low	sustainable
Geest	sand	medium	medium	low	medium	low	high	P_1	medium	P_1	low	low	sustainable
Marsch	silt_clay	low	low	low	low	high	low	P_1	high	P_1	medium	low	unsustainable
Geest	silt_clay	high	no	low	low	medium	medium	P_no	medium	P_no	high	low	unsustainable
Geest	silt_clay	low	medium	low	low	medium	medium	P_1	high	P_2	high	medium	unsustainable
Geest	sand	medium	high	low	medium	low	high	P_1	low	P_no	low	low	sustainable
Huegelland	silt_clay	high	no	high	medium	high	low	P_5	high	P_5	low	high	sustainable
Huegelland	silt_clay	high	no	medium	medium	medium	medium	P_1	low	P_no	low	low	sustainable
Huegelland	silt_clay	high	low	medium	low	high	low	P_1	high	P_1	low	low	sustainable
Geest	sand	high	medium	medium	medium	high	high	P_1	low	P_no	low	low	sustainable
Geest	silt_clay	medium	no	low	low	high	medium	P_1	medium	P_no	low	low	sustainable
Huegelland	silt_clay	high	low	high	medium	medium	medium	P_no	medium	P_no	high	low	unsustainable
Huegelland	silt_clay	high	no	high	medium	high	low	P_3	high	P_4	medium	medium	sustainable
Geest	sand	medium	low	low	low	high	low	P_1	low	P_1	high	low	unsustainable
Geest	sand	high	low	medium	medium	low	high	P_5	low	P_4	high	high	sustainable
Huegelland	silt_clay	high	low	low	low	high	medium	P_1	high	P_no	low	low	sustainable
Marsch	silt_clay	medium	high	low	high	high	low	P_1	high	P_1	medium	low	unsustainable
Huegelland	silt_clay	low	low	low	low	high	medium	P_1	medium	P_2	low	low	sustainable
Geest	silt_clay	low	low	low	low	low	high	P_1	medium	P_no	high	low	unsustainable
Huegelland	sand	medium	high	low	medium	medium	medium	P_1	medium	P_1	high	low	unsustainable
Huegelland	silt_clay	medium	medium	low	medium	medium	medium	P_1	low	P_no	medium	low	unsustainable
Geest	sand	low	high	low	medium	low	high	P_1	low	P_no	medium	low	unsustainable
Geest	silt_clay	low	low	low	low	high	low	P_1	low	P_1	medium	low	unsustainable
Geest	sand	high	medium	low	low	low	high	P_1	low	P_2	low	medium	sustainable
Marsch	silt_clay	low	no	low	low	high	low	P_1	medium	P_1	low	low	sustainable
Geest	sand	low	medium	low	low	low	high	P_5	medium	P_4	low	high	sustainable
Huegelland	silt_clay	high	low	low	low	high	medium	P_1	high	P_1	low	low	sustainable
Huegelland	silt_clay	medium	low	low	low	high	medium	P_1	high	P_2	low	low	sustainable
Marsch	silt_clay	low	medium	low	low	high	low	P_1	high	P_1	high	low	unsustainable
Huegelland	sand	low	high	low	medium	low	high	P_1	low	P_no	low	low	sustainable
Huegelland	sand	high	low	high	high	low	high	P_no	medium	P_no	medium	low	unsustainable
Geest	sand	high	medium	low	low	low	high	P_1	medium	P_no	low	low	sustainable
Geest	sand	high	low	high	low	low	high	P_1	low	P_1	low	low	sustainable
Huegelland	silt_clay	high	no	medium	low	low	high	P_1	medium	P_2	low	medium	sustainable
Huegelland	peat	high	no	low	low	high	low	P_1	high	P_1	low	low	sustainable
Huegelland	silt_clay	medium	low	low	low	low	high	P_3	low	P_2	medium	low	unsustainable
Geest	silt_clay	low	low	low	low	high	low	P_1	medium	P_1	low	low	sustainable
Huegelland	silt_clay	high	low	high	low	medium	low	P_1	high	P_2	low	low	sustainable
Geest	sand	low	medium	low	medium	low	high	P_1	low	P_no	medium	low	unsustainable
Huegelland	silt_clay	medium	low	low	low	medium	medium	P_1	low	P_1	low	low	sustainable
Marsch	silt_clay	low	low	low	low	high	low	P_1	high	P_2	high	medium	unsustainable
Huegelland	silt_clay	high	low	medium	low	medium	medium	P_1	low	P_2	low	low	sustainable
Huegelland	silt_clay	high	no	medium	medium	medium	low	P_1	high	P_1	high	low	unsustainable
Geest	sand	low	high	no	medium	medium	medium	P_5	low	P_5	high	high	sustainable
Geest	sand	low	medium	low	low	low	high	P_1	low	P_no	medium	low	unsustainable
Geest	peat	medium	high	low	medium	high	low	P_1	low	P_no	low	low	sustainable
Huegelland	silt_clay	medium	no	low	low	high	low	P_1	high	P_1	high	low	unsustainable
Huegelland	silt_clay	medium	no	low	low	high	low	P_1	high	P_1	low	low	sustainable
Geest	sand	low	low	low	low	medium	high	P_1	low	P_no	high	low	unsustainable
Marsch	silt_clay	medium	no	low	low	low	high	P_1	medium	P_no	low	low	sustainable
Geest	peat	high	medium	low	medium	low	high	P_1	low	P_no	high	low	unsustainable
Geest	sand	high	low	low	low	low	high	P_1	low	P_no	low	low	sustainable
Geest	sand	low	medium	low	low	medium	medium	P_1	low	P_2	medium	low	unsustainable
Geest	sand	medium	high	medium	medium	high	low	P_1	medium	P_1	low	low	sustainable
Geest	silt_clay	high	no	medium	low	medium	medium	P_no	low	P_no	high	low	unsustainable
Marsch	silt_clay	low	low	low	low	medium	medium	P_1	high	P_1	medium	low	unsustainable
Marsch	silt_clay	medium	low	low	low	medium	medium	P_1	high	P_1	low	low	sustainable
Geest	sand	medium	low	low	low	high	low	P_1	low	P_1	medium	low	unsustainable
Marsch	silt_clay	low	low	low	low	medium	high	P_1	high	P_2	low	low	sustainable
Marsch	silt_clay	low	medium	low	low	high	low	P_1	high	P_2	medium	medium	sustainable
Geest	silt_clay	medium	low	low	low	high	low	P_1	high	P_1	low	low	sustainable
Geest	silt_clay	medium	low	medium	medium	high	medium	P_1	high	P_1	low	low	sustainable
Huegelland	other	medium	low	low	low	low	high	P_1	high	P_no	medium	low	unsustainable
Geest	sand	medium	high	low	medium	high	low	P_1	low	P_2	medium	low	unsustainable
Huegelland	peat	high	low	low	low	high	low	P_1	low	P_1	low	low	sustainable
Marsch	silt_clay	low	no	low	low	medium	high	P_1	medium	P_no	low	low	sustainable
Marsch	silt_clay	low	low	low	low	low	high	P_1	high	P_2	low	medium	sustainable
Geest	other	medium	low	medium	low	medium	low	P_5	high	P_5	medium	high	sustainable
Geest	silt_clay	medium	no	low	low	high	low	P_1	low	P_no	low	low	sustainable
Huegelland	silt_clay	high	low	low	low	high	low	P_1	medium	P_2	low	medium	sustainable
Marsch	silt_clay	medium	medium	low	medium	high	low	P_1	low	P_1	medium	low	unsustainable
Huegelland	silt_clay	medium	medium	low	low	high	low	P_1	high	P_1	low	low	sustainable
Marsch	peat	low	no	low	low	high	low	P_1	medium	P_1	low	low	sustainable
Geest	sand	low	high	low	high	low	high	P_1	low	P_no	high	low	unsustainable
Geest	silt_clay	high	low	high	medium	high	low	P_1	low	P_1	high	low	unsustainable
Huegelland	silt_clay	high	no	medium	low	high	low	P_1	high	P_1	low	low	sustainable
Geest	sand	high	high	high	high	low	high	P_1	medium	P_no	high	low	unsustainable
Huegelland	silt_clay	medium	low	medium	low	high	low	P_1	high	P_2	low	medium	sustainable
Geest	sand	high	low	low	low	low	high	P_5	low	P_4	medium	medium	sustainable
Huegelland	silt_clay	medium	no	high	medium	high	low	P_1	high	P_1	medium	low	unsustainable
Marsch	silt_clay	low	low	low	low	medium	low	P_3	high	P_3	medium	medium	sustainable
Huegelland	silt_clay	high	low	low	low	high	low	P_1	high	P_1	high	low	unsustainable
Huegelland	silt_clay	high	no	high	medium	medium	medium	P_1	high	P_1	low	low	sustainable
Marsch	silt_clay	low	low	low	low	medium	medium	P_5	high	P_5	low	high	sustainable
Huegelland	silt_clay	high	low	low	low	high	medium	P_1	high	P_1	medium	low	unsustainable
Geest	silt_clay	medium	low	low	low	high	low	P_4	high	P_4	high	high	sustainable
Marsch	silt_clay	low	low	low	low	high	low	P_1	high	P_2	medium	medium	sustainable
Huegelland	silt_clay	medium	high	medium	medium	medium	medium	P_no	high	P_no	low	low	sustainable
Huegelland	silt_clay	high	low	medium	medium	high	low	P_3	high	P_3	medium	medium	sustainable
Huegelland	peat	medium	high	medium	high	low	high	P_1	medium	P_no	low	low	sustainable
Huegelland	silt_clay	high	no	medium	low	high	low	P_1	medium	P_1	low	low	sustainable
Marsch	silt_clay	low	no	low	low	medium	low	P_1	high	P_2	medium	medium	sustainable
Huegelland	silt_clay	high	no	low	low	high	low	P_1	high	P_2	low	medium	sustainable
Huegelland	silt_clay	medium	low	low	low	high	low	P_1	high	P_1	low	low	sustainable
Geest	sand	low	medium	low	low	low	high	P_1	low	P_2	low	low	sustainable
Huegelland	silt_clay	medium	no	low	low	high	low	P_1	high	P_2	low	medium	sustainable
Huegelland	silt_clay	high	no	low	low	medium	low	P_1	low	P_1	low	low	sustainable
Huegelland	silt_clay	medium	high	low	medium	medium	medium	P_no	high	P_no	medium	low	unsustainable
Geest	silt_clay	low	low	low	low	low	high	P_1	medium	P_no	medium	low	unsustainable
Geest	sand	medium	low	low	low	low	high	P_1	medium	P_no	low	low	sustainable
Geest	silt_clay	medium	low	low	low	high	low	P_1	high	P_2	high	medium	unsustainable
Marsch	silt_clay	low	low	low	low	medium	medium	P_1	low	P_1	low	low	sustainable
Geest	sand	medium	high	low	medium	medium	medium	P_1	low	P_no	medium	low	unsustainable
Geest	sand	high	low	high	high	high	low	P_1	low	P_no	high	low	unsustainable
Geest	sand	high	low	low	low	high	low	P_1	low	P_1	high	low	unsustainable
Huegelland	silt_clay	medium	low	low	low	high	low	P_5	high	P_5	medium	high	sustainable
Huegelland	silt_clay	medium	medium	low	medium	medium	medium	P_no	high	P_1	high	low	unsustainable
Huegelland	silt_clay	medium	no	low	low	high	low	P_1	high	P_1	high	low	unsustainable
Huegelland	silt_clay	high	low	high	medium	high	low	P_5	high	P_5	low	high	sustainable
Geest	silt_clay	medium	low	low	low	low	high	P_1	high	P_no	high	low	unsustainable
Marsch	silt_clay	low	medium	low	low	high	low	P_1	high	P_1	medium	low	unsustainable
Huegelland	silt_clay	medium	no	low	low	high	low	P_1	low	P_no	low	low	sustainable
Marsch	sand	low	no	low	low	low	high	P_1	high	P_2	high	low	unsustainable
Huegelland	silt_clay	high	low	medium	medium	low	high	P_5	high	P_4	low	medium	sustainable
Geest	sand	low	low	low	low	low	high	P_1	low	P_2	low	medium	sustainable
Geest	sand	low	high	low	medium	high	low	P_1	low	P_2	high	low	unsustainable
Huegelland	silt_clay	high	medium	low	low	medium	medium	P_1	high	P_1	low	low	sustainable
Geest	sand	high	high	low	low	low	high	P_1	medium	P_no	high	low	unsustainable
Marsch	silt_clay	medium	no	low	low	high	low	P_1	high	P_2	low	low	sustainable
Marsch	silt_clay	low	low	low	low	medium	low	P_1	high	P_2	low	medium	sustainable
Geest	sand	high	low	low	low	low	high	P_1	low	P_1	medium	low	unsustainable
Geest	sand	medium	low	low	low	low	high	P_1	low	P_1	low	low	sustainable
Marsch	other	low	no	low	low	medium	medium	P_1	low	P_1	low	low	sustainable
Geest	silt_clay	high	no	medium	low	medium	low	P_1	high	P_1	medium	low	unsustainable
Huegelland	silt_clay	medium	no	low	low	low	high	P_1	high	P_2	low	medium	sustainable
Huegelland	silt_clay	medium	medium	low	low	low	high	P_1	high	P_2	medium	low	unsustainable
Huegelland	sand	high	high	low	medium	high	low	P_1	low	P_1	low	low	sustainable
Marsch	silt_clay	low	medium	low	low	low	high	P_1	high	P_no	low	low	sustainable
Geest	silt_clay	low	low	low	low	high	medium	P_no	high	P_no	high	low	unsustainable
Geest	sand	low	high	low	low	medium	medium	P_1	medium	P_2	medium	low	unsustainable
Huegelland	silt_clay	low	no	low	low	high	low	P_1	high	P_2	low	medium	sustainable
Huegelland	silt_clay	high	medium	low	low	high	low	P_3	low	P_3	low	medium	sustainable
Huegelland	sand	medium	no	high	medium	low	high	P_1	medium	P_no	high	low	unsustainable
Geest	silt_clay	high	low	medium	low	medium	medium	P_1	high	P_2	high	low	unsustainable
Marsch	silt_clay	low	low	low	low	medium	medium	P_no	high	P_no	low	low	sustainable
Huegelland	silt_clay	high	low	low	low	high	low	P_1	medium	P_2	low	medium	sustainable
Geest	sand	high	no	low	low	low	high	P_no	high	P_1	low	low	sustainable
Marsch	silt_clay	low	medium	low	medium	high	low	P_1	high	P_2	low	low	sustainable
Geest	peat	low	high	low	low	low	high	P_1	medium	P_no	high	low	unsustainable
Marsch	silt_clay	low	medium	low	medium	high	low	P_2	high	P_2	low	medium	sustainable
Huegelland	sand	medium	low	medium	medium	low	high	P_no	medium	P_no	low	low	sustainable
Geest	sand	high	low	low	low	low	high	P_no	low	P_no	low	low	sustainable
Huegelland	silt_clay	high	no	low	low	high	low	P_1	high	P_2	low	low	sustainable
Huegelland	sand	medium	low	low	low	medium	medium	P_1	medium	P_1	low	low	sustainable
Geest	peat	medium	high	no	medium	low	high	P_1	low	P_no	low	low	sustainable
Huegelland	sand	medium	low	low	low	low	medium	P_1	medium	P_1	low	low	sustainable
Huegelland	silt_clay	high	low	high	medium	low	high	P_1	low	P_no	low	low	sustainable
Geest	silt_clay	medium	medium	low	medium	medium	low	P_1	high	P_1	high	low	unsustainable
Huegelland	silt_clay	high	no	high	low	high	low	P_5	high	P_5	low	high	sustainable
Huegelland	sand	high	high	low	medium	medium	high	P_no	high	P_no	low	low	sustainable
Geest	peat	low	high	no	medium	high	low	P_1	medium	P_1	high	low	unsustainable
Geest	sand	low	low	low	low	low	high	P_no	low	P_no	low	low	sustainable
Geest	silt_clay	medium	no	low	low	medium	low	P_1	low	P_2	low	low	sustainable
Geest	silt_clay	high	low	low	low	high	low	P_1	high	P_2	medium	low	unsustainable
Huegelland	sand	high	high	medium	medium	high	low	P_1	low	P_2	medium	low	unsustainable
Geest	sand	medium	high	low	high	medium	medium	P_1	medium	P_no	medium	low	unsustainable
Huegelland	silt_clay	medium	low	low	low	high	low	P_1	high	P_2	low	medium	sustainable
Geest	sand	low	medium	low	medium	low	medium	P_1	medium	P_no	medium	low	unsustainable
Geest	sand	medium	medium	no	low	low	high	P_1	high	P_no	low	low	sustainable
Marsch	silt_clay	medium	no	low	low	high	low	P_1	high	P_1	medium	low	unsustainable
Huegelland	silt_clay	high	no	low	low	medium	medium	P_1	high	P_1	low	low	sustainable
Huegelland	silt_clay	high	no	medium	medium	high	low	P_5	medium	P_5	low	high	sustainable
Geest	sand	low	high	no	high	low	high	P_1	low	P_no	high	low	unsustainable
Huegelland	sand	high	low	medium	medium	high	high	P_no	low	P_no	medium	low	unsustainable
Huegelland	peat	medium	low	medium	low	medium	low	P_1	medium	P_2	low	low	sustainable
Geest	sand	medium	low	low	low	high	low	P_1	low	P_2	low	low	sustainable
Geest	silt_clay	high	no	low	low	low	high	P_1	high	P_2	medium	medium	sustainable
Geest	silt_clay	high	low	medium	low	medium	medium	P_1	high	P_1	low	low	sustainable
Huegelland	other	medium	high	low	high	high	low	P_1	high	P_no	low	low	sustainable
Marsch	silt_clay	low	low	low	low	high	low	P_1	high	P_1	low	low	sustainable
Marsch	silt_clay	medium	low	low	low	low	high	P_1	high	P_no	medium	low	unsustainable
Geest	sand	medium	low	low	low	low	high	P_1	medium	P_1	low	low	sustainable
Marsch	silt_clay	low	no	low	low	medium	medium	P_1	high	P_1	low	low	sustainable
Huegelland	silt_clay	low	low	low	low	high	low	P_1	high	P_1	low	low	sustainable
Huegelland	peat	medium	high	no	low	high	low	P_1	medium	P_1	low	low	sustainable
Marsch	silt_clay	low	no	low	low	medium	medium	P_1	high	P_1	low	low	sustainable
Marsch	silt_clay	low	medium	low	medium	medium	low	P_1	high	P_1	high	low	unsustainable
Geest	peat	medium	high	low	medium	high	low	P_5	medium	P_5	high	high	sustainable
Geest	silt_clay	high	low	low	low	medium	low	P_1	medium	P_2	low	medium	sustainable
Huegelland	silt_clay	high	no	low	low	medium	high	P_1	high	P_1	low	low	sustainable
Marsch	silt_clay	low	low	low	low	medium	low	P_1	high	P_1	medium	low	unsustainable
Marsch	silt_clay	low	low	low	low	medium	high	P_1	high	P_no	medium	low	unsustainable
Huegelland	silt_clay	medium	low	medium	medium	high	medium	P_1	high	P_1	medium	low	unsustainable
Marsch	silt_clay	low	low	low	low	medium	medium	P_1	high	P_2	low	medium	sustainable
Huegelland	sand	high	low	medium	medium	low	high	P_5	low	P_4	low	high	sustainable
Geest	sand	high	medium	high	high	low	high	P_1	medium	P_no	low	low	sustainable
Geest	sand	high	medium	low	medium	low	high	P_1	medium	P_no	medium	low	unsustainable
Geest	silt_clay	low	low	low	low	high	medium	P_1	high	P_1	low	low	sustainable
Geest	silt_clay	low	no	low	low	high	low	P_1	high	P_2	high	medium	unsustainable
Geest	sand	high	low	high	high	low	high	P_1	medium	P_no	medium	low	unsustainable
Geest	silt_clay	medium	no	low	low	high	low	P_1	high	P_2	low	low	sustainable
Geest	sand	medium	medium	low	low	high	low	P_1	high	P_1	medium	low	unsustainable
[truncated: 298,001 more rows]
